# Supplementary material for: Evaluation of a novel syndromic surveillance system for the detection of the 2007 melamine-related nephrotoxicosis foodborne outbreak in dogs and cats in the United States
Source: PeerJ. 2020 May 7;8:e9093. doi: 10.7717/peerj.9093 (PMC7211408; doi:10.7717/peerj.9093)
Supplement: Supplemental Information 1 — Age group (0: All ages combined; 1: <3 years old; 2: 3–7 years old; 3: 8–12 years old; 4: >=13 years old) [file peerj-08-9093-s001.xlsx]

## Sheet: data
Date	Species	Age group	Creatinine	Vomitting	Anorexia	Lethargy	Total visits
2007-05-31	CANINE	0	304	456	138	102	18696
2007-05-30	CANINE	0	286	391	113	96	16414
2007-05-29	CANINE	0	264	417	119	110	17800
2007-05-28	CANINE	0	130	237	82	82	8793
2007-05-27	CANINE	0	46	139	42	48	3972
2007-05-26	CANINE	0	199	411	104	99	19706
2007-05-25	CANINE	0	264	382	108	93	17935
2007-05-24	CANINE	0	280	368	86	94	17947
2007-05-23	CANINE	0	263	328	92	99	16183
2007-05-22	CANINE	0	259	361	108	107	17227
2007-05-21	CANINE	0	213	358	118	90	14931
2007-05-20	CANINE	0	42	115	40	42	4764
2007-05-19	CANINE	0	227	405	121	112	20404
2007-05-18	CANINE	0	251	386	109	92	17042
2007-05-17	CANINE	0	289	400	112	110	18133
2007-05-16	CANINE	0	253	356	101	82	16207
2007-05-15	CANINE	0	296	380	83	91	17570
2007-05-14	CANINE	0	243	390	120	109	14855
2007-05-13	CANINE	0	30	120	36	35	3760
2007-05-12	CANINE	0	232	393	122	97	20229
2007-05-11	CANINE	0	310	315	108	89	17196
2007-05-10	CANINE	0	277	377	106	106	18045
2007-05-09	CANINE	0	265	350	102	82	15172
2007-05-08	CANINE	0	289	360	88	76	16660
2007-05-07	CANINE	0	226	349	98	92	14784
2007-05-06	CANINE	0	61	136	52	53	4733
2007-05-05	CANINE	0	210	394	101	115	20118
2007-05-04	CANINE	0	300	409	109	96	17152
2007-05-03	CANINE	0	260	406	101	101	17638
2007-05-02	CANINE	0	297	368	107	90	15545
2007-05-01	CANINE	0	272	346	90	79	17612
2007-04-30	CANINE	0	241	384	108	109	14831
2007-04-29	CANINE	0	40	154	54	43	4418
2007-04-28	CANINE	0	245	414	121	85	20022
2007-04-27	CANINE	0	276	390	122	90	16817
2007-04-26	CANINE	0	273	340	79	86	16786
2007-04-25	CANINE	0	247	361	111	90	14097
2007-04-24	CANINE	0	241	351	97	112	15740
2007-04-23	CANINE	0	235	357	100	91	13936
2007-04-22	CANINE	0	57	120	43	37	4694
2007-04-21	CANINE	0	249	439	102	109	20037
2007-04-20	CANINE	0	295	398	91	85	16197
2007-04-19	CANINE	0	264	378	93	80	16660
2007-04-18	CANINE	0	297	378	94	77	14842
2007-04-17	CANINE	0	285	373	94	84	15576
2007-04-16	CANINE	0	211	421	118	96	13532
2007-04-15	CANINE	0	46	133	37	46	4428
2007-04-14	CANINE	0	216	414	103	100	19888
2007-04-13	CANINE	0	301	400	114	93	16265
2007-04-12	CANINE	0	292	421	114	80	16848
2007-04-11	CANINE	0	263	393	111	106	14702
2007-04-10	CANINE	0	268	378	112	95	15936
2007-04-09	CANINE	0	227	416	100	105	14059
2007-04-08	CANINE	0	10	55	15	14	1368
2007-04-07	CANINE	0	223	477	121	123	19327
2007-04-06	CANINE	0	322	463	111	101	18590
2007-04-05	CANINE	0	290	409	120	93	17449
2007-04-04	CANINE	0	295	404	112	110	15359
2007-04-03	CANINE	0	292	400	96	88	16824
2007-04-02	CANINE	0	245	400	105	99	14272
2007-04-01	CANINE	0	56	156	44	41	4734
2007-03-31	CANINE	0	259	410	111	118	20570
2007-03-30	CANINE	0	266	417	84	97	16772
2007-03-29	CANINE	0	279	394	126	93	16739
2007-03-28	CANINE	0	260	363	93	75	14330
2007-03-27	CANINE	0	264	396	106	93	15903
2007-03-26	CANINE	0	274	413	111	80	13368
2007-03-25	CANINE	0	57	143	40	45	4523
2007-03-24	CANINE	0	284	503	130	131	20001
2007-03-23	CANINE	0	336	444	126	115	16309
2007-03-22	CANINE	0	298	445	98	98	16834
2007-03-21	CANINE	0	273	452	123	88	14227
2007-03-20	CANINE	0	283	459	110	103	15865
2007-03-19	CANINE	0	257	360	103	69	13412
2007-03-18	CANINE	0	58	126	41	41	4553
2007-03-17	CANINE	0	209	378	102	101	18572
2007-03-16	CANINE	0	278	311	109	87	15502
2007-03-15	CANINE	0	253	262	64	60	16366
2007-03-14	CANINE	0	248	273	64	69	13936
2007-03-13	CANINE	0	238	299	87	73	14964
2007-03-12	CANINE	0	206	323	78	81	13158
2007-03-11	CANINE	0	41	113	31	24	4247
2007-03-10	CANINE	0	198	341	95	91	19552
2007-03-09	CANINE	0	262	293	79	73	15519
2007-03-08	CANINE	0	241	302	80	72	15260
2007-03-07	CANINE	0	199	251	83	80	12943
2007-03-06	CANINE	0	201	269	76	72	14264
2007-03-05	CANINE	0	186	280	54	49	12493
2007-03-04	CANINE	0	47	129	42	37	4580
2007-03-03	CANINE	0	224	339	88	78	19516
2007-03-02	CANINE	0	246	286	90	69	15366
2007-03-01	CANINE	0	224	286	81	69	15279
2007-02-28	CANINE	0	210	267	79	62	13011
2007-02-27	CANINE	0	218	306	79	85	13976
2007-02-26	CANINE	0	189	298	68	63	11892
2007-02-25	CANINE	0	60	111	33	36	4158
2007-02-24	CANINE	0	205	371	92	80	18747
2007-02-23	CANINE	0	255	355	87	84	14545
2007-02-22	CANINE	0	226	292	87	71	14618
2007-02-21	CANINE	0	194	268	70	58	12653
2007-02-20	CANINE	0	211	311	70	78	13640
2007-02-19	CANINE	0	215	275	77	60	13321
2007-02-18	CANINE	0	53	108	30	30	4174
2007-02-17	CANINE	0	164	362	98	74	18488
2007-02-16	CANINE	0	233	347	93	71	14896
2007-02-15	CANINE	0	219	314	89	83	14276
2007-02-14	CANINE	0	158	247	68	64	10175
2007-02-13	CANINE	0	195	266	67	54	12684
2007-02-12	CANINE	0	160	277	78	72	12093
2007-02-11	CANINE	0	40	102	25	29	4302
2007-02-10	CANINE	0	195	338	83	80	19005
2007-02-09	CANINE	0	221	315	82	86	14588
2007-02-08	CANINE	0	172	296	59	51	14475
2007-02-07	CANINE	0	172	258	77	66	12541
2007-02-06	CANINE	0	187	300	79	69	13509
2007-02-05	CANINE	0	174	260	73	71	11573
2007-02-04	CANINE	0	32	113	38	37	3996
2007-02-03	CANINE	0	150	356	85	86	19267
2007-02-02	CANINE	0	227	306	73	61	14710
2007-02-01	CANINE	0	173	268	72	58	13950
2007-01-31	CANINE	0	184	292	82	84	11982
2007-01-30	CANINE	0	195	279	91	87	13094
2007-01-29	CANINE	0	152	294	84	68	11464
2007-01-28	CANINE	0	37	87	32	29	4306
2007-01-27	CANINE	0	170	356	80	66	18380
2007-01-26	CANINE	0	217	296	58	52	14580
2007-01-25	CANINE	0	184	287	87	58	13915
2007-01-24	CANINE	0	205	279	67	57	12033
2007-01-23	CANINE	0	170	265	76	68	13524
2007-01-22	CANINE	0	179	260	72	60	11076
2007-01-21	CANINE	0	32	119	40	36	3986
2007-01-20	CANINE	0	172	338	76	80	18512
2007-01-19	CANINE	0	206	308	59	55	14653
2007-01-18	CANINE	0	184	301	86	74	13240
2007-01-17	CANINE	0	185	270	56	66	11206
2007-01-16	CANINE	0	173	280	82	53	11808
2007-01-15	CANINE	0	194	273	61	57	12731
2007-01-14	CANINE	0	36	100	28	31	3801
2007-01-13	CANINE	0	162	323	92	98	17324
2007-01-12	CANINE	0	194	294	85	75	14267
2007-01-11	CANINE	0	175	290	84	62	13970
2007-01-10	CANINE	0	182	262	69	73	12048
2007-01-09	CANINE	0	173	268	71	67	13582
2007-01-08	CANINE	0	162	268	61	69	11054
2007-01-07	CANINE	0	35	108	35	33	4052
2007-01-06	CANINE	0	179	349	92	87	18508
2007-01-05	CANINE	0	234	304	72	63	15031
2007-01-04	CANINE	0	193	306	70	70	15503
2007-01-03	CANINE	0	199	309	92	74	13894
2007-01-02	CANINE	0	188	334	92	82	15603
2007-01-01	CANINE	0	24	55	15	22	1534
2006-12-31	CANINE	0	29	95	31	27	3024
2006-12-30	CANINE	0	42	333	90	78	16030
2006-12-29	CANINE	0	37	294	78	73	14797
2006-12-28	CANINE	0	38	340	88	68	15759
2006-12-27	CANINE	0	19	300	80	65	13401
2006-12-26	CANINE	0	16	327	91	71	12763
2006-12-25	CANINE	0	0	2	0	1	22
2006-12-24	CANINE	0	2	60	16	16	1721
2006-12-23	CANINE	0	16	307	95	74	14661
2006-12-22	CANINE	0	19	282	57	51	14791
2006-12-21	CANINE	0	15	261	66	58	14812
2006-12-20	CANINE	0	18	257	67	72	12545
2006-12-19	CANINE	0	17	269	69	63	14714
2006-12-18	CANINE	0	11	253	70	68	12428
2006-12-17	CANINE	0	4	99	29	28	4118
2006-12-16	CANINE	0	14	272	71	70	17046
2006-12-15	CANINE	0	14	243	83	68	13450
2006-12-14	CANINE	0	14	244	74	72	13571
2006-12-13	CANINE	0	11	258	71	68	11802
2006-12-12	CANINE	0	16	264	79	73	13510
2006-12-11	CANINE	0	12	252	58	78	10849
2006-12-10	CANINE	0	2	104	35	30	3819
2006-12-09	CANINE	0	11	310	86	72	17037
2006-12-08	CANINE	0	19	273	82	72	13705
2006-12-07	CANINE	0	19	292	77	59	13532
2006-12-06	CANINE	0	11	271	75	63	12331
2006-12-05	CANINE	0	11	274	89	65	13269
2006-12-04	CANINE	0	10	287	94	59	11630
2006-12-03	CANINE	0	1	127	36	35	4142
2006-12-02	CANINE	0	10	347	87	73	18015
2006-12-01	CANINE	0	18	283	84	85	13999
2006-11-30	CANINE	0	16	323	83	79	13079
2006-11-29	CANINE	0	12	285	80	66	11874
2006-11-28	CANINE	0	14	320	77	73	13334
2006-11-27	CANINE	0	7	285	95	85	11485
2006-11-26	CANINE	0	2	110	34	45	3615
2006-11-25	CANINE	0	11	331	100	73	14359
2006-11-24	CANINE	0	16	300	100	71	13445
2006-11-23	CANINE	0	0	3	2	1	27
2006-11-22	CANINE	0	37	282	71	70	13462
2006-11-21	CANINE	0	119	257	65	71	15229
2006-11-20	CANINE	0	135	276	94	74	12663
2006-11-19	CANINE	0	31	104	40	37	4215
2006-11-18	CANINE	0	129	326	98	82	18009
2006-11-17	CANINE	0	169	282	72	67	14613
2006-11-16	CANINE	0	181	299	78	71	14327
2006-11-15	CANINE	0	172	261	72	74	12773
2006-11-14	CANINE	0	157	243	59	64	13697
2006-11-13	CANINE	0	155	269	69	56	11697
2006-11-12	CANINE	0	27	98	32	27	3985
2006-11-11	CANINE	0	140	306	91	79	17552
2006-11-10	CANINE	0	178	286	52	57	15403
2006-11-09	CANINE	0	195	253	72	44	14036
2006-11-08	CANINE	0	165	270	81	67	12262
2006-11-07	CANINE	0	163	261	73	63	13495
2006-11-06	CANINE	0	124	247	67	66	11502
2006-11-05	CANINE	0	34	115	34	36	4268
2006-11-04	CANINE	0	141	329	91	69	17918
2006-11-03	CANINE	0	165	266	69	54	14266
2006-11-02	CANINE	0	162	254	72	63	14170
2006-11-01	CANINE	0	166	262	80	65	12508
2006-10-31	CANINE	0	158	241	62	74	12288
2006-10-30	CANINE	0	132	249	61	65	11273
2006-10-29	CANINE	0	23	106	40	32	4009
2006-10-28	CANINE	0	132	281	84	74	16434
2006-10-27	CANINE	0	186	273	90	79	13676
2006-10-26	CANINE	0	134	276	87	50	13500
2006-10-25	CANINE	0	172	263	76	49	12340
2006-10-24	CANINE	0	138	243	87	69	13482
2006-10-23	CANINE	0	144	224	50	54	11201
2006-10-22	CANINE	0	31	105	33	26	4000
2006-10-21	CANINE	0	143	270	72	62	17379
2006-10-20	CANINE	0	180	286	87	75	14617
2006-10-19	CANINE	0	171	287	71	59	14209
2006-10-18	CANINE	0	144	258	69	66	12564
2006-10-17	CANINE	0	166	256	69	65	13752
2006-10-16	CANINE	0	136	262	87	69	11404
2006-10-15	CANINE	0	34	95	44	26	4105
2006-10-14	CANINE	0	147	305	87	65	17095
2006-10-13	CANINE	0	164	244	73	58	14032
2006-10-12	CANINE	0	124	219	67	39	13068
2006-10-11	CANINE	0	147	242	79	54	12018
2006-10-10	CANINE	0	109	234	79	65	13155
2006-10-09	CANINE	0	134	248	74	69	11767
2006-10-08	CANINE	0	33	92	22	20	3958
2006-10-07	CANINE	0	128	301	90	64	17229
2006-10-06	CANINE	0	188	265	84	78	14921
2006-10-05	CANINE	0	175	280	75	67	14730
2006-10-04	CANINE	0	202	256	78	72	13354
2006-10-03	CANINE	0	194	268	73	50	14668
2006-10-02	CANINE	0	147	238	69	71	12237
2006-10-01	CANINE	0	22	85	35	28	4388
2006-09-30	CANINE	0	151	267	81	71	18070
2006-09-29	CANINE	0	194	294	65	65	14881
2006-09-28	CANINE	0	186	235	75	68	14109
2006-09-27	CANINE	0	179	274	76	77	12837
2006-09-26	CANINE	0	171	281	75	73	13752
2006-09-25	CANINE	0	160	249	82	88	11799
2006-09-24	CANINE	0	35	100	30	30	4332
2006-09-23	CANINE	0	126	310	91	78	17573
2006-09-22	CANINE	0	180	296	76	82	14528
2006-09-21	CANINE	0	157	271	81	56	14111
2006-09-20	CANINE	0	163	258	69	69	12642
2006-09-19	CANINE	0	163	287	71	63	14356
2006-09-18	CANINE	0	162	270	64	57	11951
2006-09-17	CANINE	0	28	84	26	28	4177
2006-09-16	CANINE	0	145	268	85	81	17884
2006-09-15	CANINE	0	202	283	66	65	14880
2006-09-14	CANINE	0	178	257	79	65	14468
2006-09-13	CANINE	0	177	274	72	62	12652
2006-09-12	CANINE	0	159	267	65	66	14045
2006-09-11	CANINE	0	148	247	64	59	11710
2006-09-10	CANINE	0	37	95	27	21	4468
2006-09-09	CANINE	0	119	342	88	74	18282
2006-09-08	CANINE	0	169	282	69	62	15141
2006-09-07	CANINE	0	162	276	75	65	14837
2006-09-06	CANINE	0	168	295	78	86	13781
2006-09-05	CANINE	0	177	284	87	89	15005
2006-09-04	CANINE	0	88	185	56	61	7598
2006-09-03	CANINE	0	38	105	32	30	4024
2006-09-02	CANINE	0	138	348	82	69	17578
2006-09-01	CANINE	0	168	307	81	70	15511
2006-08-31	CANINE	0	163	308	69	66	14395
2006-08-30	CANINE	0	154	270	61	59	12142
2006-08-29	CANINE	0	164	276	70	84	14120
2006-08-28	CANINE	0	137	271	62	65	11647
2006-08-27	CANINE	0	40	115	40	40	4436
2006-08-26	CANINE	0	139	311	71	91	17636
2006-08-25	CANINE	0	205	303	82	81	14595
2006-08-24	CANINE	0	175	229	64	70	14270
2006-08-23	CANINE	0	169	262	72	67	12668
2006-08-22	CANINE	0	168	308	64	70	14291
2006-08-21	CANINE	0	152	281	70	64	12026
2006-08-20	CANINE	0	30	101	31	39	4102
2006-08-19	CANINE	0	149	347	77	74	17298
2006-08-18	CANINE	0	176	282	69	60	14919
2006-08-17	CANINE	0	178	265	60	57	15268
2006-08-16	CANINE	0	175	295	83	81	13147
2006-08-15	CANINE	0	200	315	68	72	15542
2006-08-14	CANINE	0	148	273	83	77	12167
2006-08-13	CANINE	0	28	118	36	34	4208
2006-08-12	CANINE	0	165	296	85	75	17501
2006-08-11	CANINE	0	209	266	84	59	14864
2006-08-10	CANINE	0	199	282	67	73	15235
2006-08-09	CANINE	0	200	288	69	80	13431
2006-08-08	CANINE	0	196	300	82	74	15120
2006-08-07	CANINE	0	149	251	75	72	12572
2006-08-06	CANINE	0	36	115	30	19	4233
2006-08-05	CANINE	0	160	318	85	68	17646
2006-08-04	CANINE	0	192	324	72	72	15703
2006-08-03	CANINE	0	202	302	68	72	15970
2006-08-02	CANINE	0	214	266	62	65	14005
2006-08-01	CANINE	0	174	313	79	82	16083
2006-07-31	CANINE	0	151	290	73	67	12703
2006-07-30	CANINE	0	31	103	33	26	4646
2006-07-29	CANINE	0	127	331	94	89	17414
2006-07-28	CANINE	0	205	314	85	81	15250
2007-05-31	FELINE	0	219	75	42	36	3708
2007-05-30	FELINE	0	154	73	45	39	3141
2007-05-29	FELINE	0	155	57	30	27	3391
2007-05-28	FELINE	0	95	46	26	32	1869
2007-05-27	FELINE	0	30	14	17	15	840
2007-05-26	FELINE	0	126	99	37	36	4029
2007-05-25	FELINE	0	204	68	36	25	3372
2007-05-24	FELINE	0	174	62	29	26	3430
2007-05-23	FELINE	0	186	74	26	31	3029
2007-05-22	FELINE	0	179	53	26	29	3314
2007-05-21	FELINE	0	167	78	31	34	2823
2007-05-20	FELINE	0	34	21	15	15	898
2007-05-19	FELINE	0	153	105	43	38	4140
2007-05-18	FELINE	0	201	90	28	23	3241
2007-05-17	FELINE	0	187	84	21	25	3460
2007-05-16	FELINE	0	199	78	35	25	3181
2007-05-15	FELINE	0	197	82	27	30	3318
2007-05-14	FELINE	0	166	68	23	36	2836
2007-05-13	FELINE	0	31	14	13	16	781
2007-05-12	FELINE	0	152	81	44	42	3924
2007-05-11	FELINE	0	187	84	31	33	3090
2007-05-10	FELINE	0	197	75	29	33	3286
2007-05-09	FELINE	0	177	70	24	28	2853
2007-05-08	FELINE	0	181	82	39	38	2982
2007-05-07	FELINE	0	161	66	40	34	2720
2007-05-06	FELINE	0	40	22	13	14	870
2007-05-05	FELINE	0	165	83	30	41	3833
2007-05-04	FELINE	0	210	84	29	29	3237
2007-05-03	FELINE	0	210	82	29	29	3246
2007-05-02	FELINE	0	172	55	27	24	2774
2007-05-01	FELINE	0	172	73	23	31	2936
2007-04-30	FELINE	0	159	71	27	33	2600
2007-04-29	FELINE	0	40	31	18	19	857
2007-04-28	FELINE	0	166	81	43	41	3839
2007-04-27	FELINE	0	204	66	32	21	3003
2007-04-26	FELINE	0	213	75	25	28	3011
2007-04-25	FELINE	0	207	67	22	22	2652
2007-04-24	FELINE	0	167	72	26	21	2842
2007-04-23	FELINE	0	171	64	37	31	2606
2007-04-22	FELINE	0	36	30	14	13	889
2007-04-21	FELINE	0	182	108	43	38	3888
2007-04-20	FELINE	0	213	65	28	21	2956
2007-04-19	FELINE	0	200	90	30	28	2948
2007-04-18	FELINE	0	193	62	20	17	2681
2007-04-17	FELINE	0	159	65	22	21	2729
2007-04-16	FELINE	0	115	73	31	27	2511
2007-04-15	FELINE	0	36	14	17	12	825
2007-04-14	FELINE	0	162	89	42	34	3753
2007-04-13	FELINE	0	198	69	32	25	3018
2007-04-12	FELINE	0	215	79	30	21	3186
2007-04-11	FELINE	0	225	76	36	47	2721
2007-04-10	FELINE	0	195	78	37	36	2892
2007-04-09	FELINE	0	160	67	41	38	2520
2007-04-08	FELINE	0	17	9	6	7	295
2007-04-07	FELINE	0	174	98	43	43	3678
2007-04-06	FELINE	0	270	78	34	34	3431
2007-04-05	FELINE	0	209	93	35	30	3195
2007-04-04	FELINE	0	232	90	37	32	2891
2007-04-03	FELINE	0	184	75	31	30	3104
2007-04-02	FELINE	0	203	98	36	30	2820
2007-04-01	FELINE	0	51	38	14	13	884
2007-03-31	FELINE	0	200	112	35	33	4119
2007-03-30	FELINE	0	229	66	29	29	3085
2007-03-29	FELINE	0	207	92	48	37	3174
2007-03-28	FELINE	0	211	90	31	26	2732
2007-03-27	FELINE	0	201	99	38	28	2866
2007-03-26	FELINE	0	222	102	29	21	2560
2007-03-25	FELINE	0	51	34	13	20	904
2007-03-24	FELINE	0	241	114	39	43	3947
2007-03-23	FELINE	0	236	106	39	30	3149
2007-03-22	FELINE	0	246	108	29	27	3121
2007-03-21	FELINE	0	229	74	27	34	2577
2007-03-20	FELINE	0	258	91	29	35	2906
2007-03-19	FELINE	0	175	85	26	27	2509
2007-03-18	FELINE	0	52	30	18	19	874
2007-03-17	FELINE	0	194	101	51	36	3599
2007-03-16	FELINE	0	213	61	28	31	2782
2007-03-15	FELINE	0	198	68	27	36	3049
2007-03-14	FELINE	0	197	61	35	25	2630
2007-03-13	FELINE	0	167	61	36	34	2742
2007-03-12	FELINE	0	146	54	34	20	2346
2007-03-11	FELINE	0	36	22	13	16	819
2007-03-10	FELINE	0	180	71	29	36	3624
2007-03-09	FELINE	0	187	63	27	27	2736
2007-03-08	FELINE	0	188	60	22	30	2825
2007-03-07	FELINE	0	157	54	30	27	2349
2007-03-06	FELINE	0	166	63	24	21	2706
2007-03-05	FELINE	0	150	58	21	29	2370
2007-03-04	FELINE	0	37	19	16	15	799
2007-03-03	FELINE	0	185	106	38	36	3856
2007-03-02	FELINE	0	198	68	33	32	2872
2007-03-01	FELINE	0	143	73	36	27	2814
2007-02-28	Feline	0	186	64	23	28	2464
2007-02-27	Feline	0	157	55	29	25	2566
2007-02-26	Feline	0	143	70	34	31	2380
2007-02-25	Feline	0	30	33	15	9	820
2007-02-24	Feline	0	140	92	36	35	3651
2007-02-23	Feline	0	181	67	22	20	2797
2007-02-22	Feline	0	187	63	44	34	2760
2007-02-21	Feline	0	171	66	25	20	2494
2007-02-20	Feline	0	185	73	31	33	2605
2007-02-19	Feline	0	179	71	37	30	2685
2007-02-18	Feline	0	39	24	16	19	826
2007-02-17	Feline	0	171	99	33	41	3583
2007-02-16	Feline	0	180	77	36	35	2940
2007-02-15	Feline	0	164	66	31	35	2694
2007-02-14	Feline	0	153	52	33	18	1978
2007-02-13	Feline	0	152	68	34	26	2571
2007-02-12	Feline	0	161	68	20	22	2428
2007-02-11	Feline	0	43	34	16	8	926
2007-02-10	Feline	0	180	76	33	26	3899
2007-02-09	Feline	0	193	61	43	25	2904
2007-02-08	Feline	0	164	72	37	26	2811
2007-02-07	Feline	0	182	86	34	36	2560
2007-02-06	Feline	0	150	71	26	27	2669
2007-02-05	Feline	0	118	59	20	19	2375
2007-02-04	Feline	0	29	24	10	8	817
2007-02-03	Feline	0	168	89	37	32	3973
2007-02-02	Feline	0	192	53	29	21	2828
2007-02-01	Feline	0	160	62	28	20	2850
2007-01-31	Feline	0	182	52	28	19	2550
2007-01-30	Feline	0	149	59	23	26	2718
2007-01-29	Feline	0	139	54	26	19	2319
2007-01-28	Feline	0	41	29	14	13	867
2007-01-27	Feline	0	163	89	27	31	3942
2007-01-26	Feline	0	187	81	35	33	2977
2007-01-25	Feline	0	159	70	27	18	2853
2007-01-24	Feline	0	135	53	25	21	2472
2007-01-23	Feline	0	134	64	26	22	2771
2007-01-22	Feline	0	149	65	30	19	2395
2007-01-21	Feline	0	46	44	13	11	867
2007-01-20	Feline	0	161	98	33	34	3998
2007-01-19	Feline	0	179	52	27	23	2959
2007-01-18	Feline	0	182	69	31	32	2866
2007-01-17	Feline	0	144	65	30	30	2402
2007-01-16	Feline	0	127	51	24	28	2454
2007-01-15	Feline	0	149	58	26	21	2958
2007-01-14	Feline	0	24	27	12	13	850
2007-01-13	Feline	0	146	92	37	32	3873
2007-01-12	Feline	0	171	67	36	31	2960
2007-01-11	Feline	0	159	81	33	23	3033
2007-01-10	Feline	0	148	53	35	28	2634
2007-01-09	Feline	0	138	68	32	34	2861
2007-01-08	Feline	0	140	69	33	26	2411
2007-01-07	Feline	0	40	19	18	14	924
2007-01-06	Feline	0	168	86	40	36	4091
2007-01-05	Feline	0	181	79	24	26	3193
2007-01-04	Feline	0	161	67	37	28	3253
2007-01-03	Feline	0	135	70	20	29	2947
2007-01-02	Feline	0	130	69	29	30	3123
2007-01-01	Feline	0	15	11	9	5	332
2006-12-31	Feline	0	19	16	17	12	664
2006-12-30	Feline	0	39	87	58	43	3594
2006-12-29	Feline	0	42	59	31	27	3319
2006-12-28	Feline	0	26	65	26	22	3241
2006-12-27	Feline	0	20	64	39	29	2982
2006-12-26	Feline	0	20	63	35	30	2547
2006-12-25	Feline	0	0	0	1	1	3
2006-12-24	Feline	0	0	11	4	7	358
2006-12-23	Feline	0	15	60	36	41	3083
2006-12-22	Feline	0	22	64	19	29	3163
2006-12-21	Feline	0	13	63	36	28	3076
2006-12-20	Feline	0	18	47	26	40	2600
2006-12-19	Feline	0	15	72	19	24	3007
2006-12-18	Feline	0	15	72	27	33	2684
2006-12-17	Feline	0	2	29	15	13	877
2006-12-16	Feline	0	18	91	39	29	3701
2006-12-15	Feline	0	25	57	26	26	2921
2006-12-14	Feline	0	18	53	20	20	2992
2006-12-13	Feline	0	15	62	23	19	2464
2006-12-12	Feline	0	17	75	20	27	2820
2006-12-11	Feline	0	21	69	33	24	2467
2006-12-10	Feline	0	1	20	6	9	792
2006-12-09	Feline	0	13	75	35	36	3774
2006-12-08	Feline	0	14	63	39	29	2979
2006-12-07	Feline	0	14	55	27	26	2971
2006-12-06	Feline	0	26	61	36	32	2773
2006-12-05	Feline	0	20	53	29	26	2899
2006-12-04	Feline	0	20	58	32	20	2579
2006-12-03	Feline	0	2	17	21	15	927
2006-12-02	Feline	0	4	77	39	50	3917
2006-12-01	Feline	0	11	56	29	31	3035
2006-11-30	Feline	0	16	52	25	24	2965
2006-11-29	Feline	0	10	52	35	26	2643
2006-11-28	Feline	0	9	56	23	24	2783
2006-11-27	Feline	0	11	67	28	34	2586
2006-11-26	Feline	0	6	24	11	13	833
2006-11-25	Feline	0	7	78	39	38	3298
2006-11-24	Feline	0	16	67	33	29	3103
2006-11-23	Feline	0	0	0	0	0	4
2006-11-22	Feline	0	50	68	24	19	3088
2006-11-21	Feline	0	103	60	30	29	3164
2006-11-20	Feline	0	112	69	32	33	2700
2006-11-19	Feline	0	34	29	16	12	976
2006-11-18	Feline	0	132	95	29	35	4257
2006-11-17	Feline	0	154	80	33	25	3330
2006-11-16	Feline	0	127	58	27	22	3219
2006-11-15	Feline	0	136	53	35	37	2827
2006-11-14	Feline	0	152	63	30	33	3039
2006-11-13	Feline	0	139	58	28	26	2590
2006-11-12	Feline	0	37	22	9	11	974
2006-11-11	Feline	0	129	88	44	33	4223
2006-11-10	Feline	0	191	80	27	22	3679
2006-11-09	Feline	0	159	66	27	25	3307
2006-11-08	Feline	0	140	46	26	28	2728
2006-11-07	Feline	0	139	59	20	26	2977
2006-11-06	Feline	0	133	65	36	24	2571
2006-11-05	Feline	0	34	29	17	12	1003
2006-11-04	Feline	0	120	78	38	32	4271
2006-11-03	Feline	0	168	79	33	30	3353
2006-11-02	Feline	0	140	53	22	22	3358
2006-11-01	Feline	0	122	47	23	25	2721
2006-10-31	Feline	0	157	43	29	30	2673
2006-10-30	Feline	0	133	73	31	32	2664
2006-10-29	Feline	0	48	24	9	13	991
2006-10-28	Feline	0	119	73	36	28	3979
2006-10-27	Feline	0	158	60	37	44	3097
2006-10-26	Feline	0	145	57	27	22	3226
2006-10-25	Feline	0	133	59	39	27	2864
2006-10-24	Feline	0	144	78	30	27	3065
2006-10-23	Feline	0	121	54	34	25	2661
2006-10-22	Feline	0	31	25	11	10	892
2006-10-21	Feline	0	132	69	27	25	4137
2006-10-20	Feline	0	156	62	28	30	3405
2006-10-19	Feline	0	145	65	23	21	3408
2006-10-18	Feline	0	133	61	31	29	2848
2006-10-17	Feline	0	121	51	22	22	3098
2006-10-16	Feline	0	121	47	23	30	2592
2006-10-15	Feline	0	32	21	14	12	947
2006-10-14	Feline	0	136	68	29	30	4058
2006-10-13	Feline	0	146	71	24	25	3168
2006-10-12	Feline	0	138	48	27	20	3069
2006-10-11	Feline	0	107	58	29	22	2731
2006-10-10	Feline	0	120	53	23	21	3010
2006-10-09	Feline	0	119	49	27	25	2691
2006-10-08	Feline	0	31	24	13	6	889
2006-10-07	Feline	0	128	72	31	19	4092
2006-10-06	Feline	0	154	44	29	28	3254
2006-10-05	Feline	0	136	53	24	20	3385
2006-10-04	Feline	0	124	65	31	31	3008
2006-10-03	Feline	0	144	59	27	32	3288
2006-10-02	Feline	0	138	61	36	26	2769
2006-10-01	Feline	0	28	17	12	18	1005
2006-09-30	Feline	0	142	88	37	32	4449
2006-09-29	Feline	0	179	63	35	27	3415
2006-09-28	Feline	0	151	61	20	16	3265
2006-09-27	Feline	0	136	64	21	23	2943
2006-09-26	Feline	0	149	50	23	27	3093
2006-09-25	Feline	0	112	56	23	19	2724
2006-09-24	Feline	0	27	31	12	12	959
2006-09-23	Feline	0	125	89	31	36	4115
2006-09-22	Feline	0	178	76	32	44	3436
2006-09-21	Feline	0	134	48	30	25	3280
2006-09-20	Feline	0	131	60	32	30	2786
2006-09-19	Feline	0	154	75	27	27	3198
2006-09-18	Feline	0	118	50	16	21	2609
2006-09-17	Feline	0	22	17	13	12	1022
2006-09-16	Feline	0	136	88	41	39	4240
2006-09-15	Feline	0	161	62	27	20	3406
2006-09-14	Feline	0	144	58	30	31	3257
2006-09-13	Feline	0	132	54	26	24	3001
2006-09-12	Feline	0	132	63	33	25	3140
2006-09-11	Feline	0	129	52	26	25	2553
2006-09-10	Feline	0	24	18	11	13	1008
2006-09-09	Feline	0	140	81	32	38	4280
2006-09-08	Feline	0	167	66	30	29	3431
2006-09-07	Feline	0	144	57	24	19	3311
2006-09-06	Feline	0	143	72	29	29	3036
2006-09-05	Feline	0	139	71	39	38	3245
2006-09-04	Feline	0	73	46	26	24	1798
2006-09-03	Feline	0	26	23	10	9	924
2006-09-02	Feline	0	117	90	31	28	4008
2006-09-01	Feline	0	156	66	33	25	3291
2006-08-31	Feline	0	140	68	26	26	3139
2006-08-30	Feline	0	129	71	33	31	2794
2006-08-29	Feline	0	126	60	22	24	2991
2006-08-28	Feline	0	105	44	27	23	2566
2006-08-27	Feline	0	37	27	15	14	994
2006-08-26	Feline	0	119	70	30	27	4198
2006-08-25	Feline	0	166	68	38	29	3168
2006-08-24	Feline	0	172	51	26	15	3256
2006-08-23	Feline	0	155	67	24	20	2782
2006-08-22	Feline	0	114	65	30	23	3219
2006-08-21	Feline	0	133	59	32	25	2660
2006-08-20	Feline	0	27	30	12	12	954
2006-08-19	Feline	0	144	83	37	39	4014
2006-08-18	Feline	0	194	73	28	27	3330
2006-08-17	Feline	0	152	66	33	26	3429
2006-08-16	Feline	0	146	58	26	26	2807
2006-08-15	Feline	0	138	57	28	30	3408
2006-08-14	Feline	0	117	60	41	30	2530
2006-08-13	Feline	0	26	26	17	20	993
2006-08-12	Feline	0	147	72	24	25	4034
2006-08-11	Feline	0	164	69	25	26	3210
2006-08-10	Feline	0	164	64	35	18	3428
2006-08-09	Feline	0	150	58	19	21	2922
2006-08-08	Feline	0	142	59	32	27	3279
2006-08-07	Feline	0	120	45	23	21	2790
2006-08-06	Feline	0	33	17	15	20	957
2006-08-05	Feline	0	136	74	31	29	3865
2006-08-04	Feline	0	173	64	32	25	3449
2006-08-03	Feline	0	139	55	19	21	3397
2006-08-02	Feline	0	133	50	32	34	3064
2006-08-01	Feline	0	139	61	28	34	3409
2006-07-31	Feline	0	139	57	21	22	2780
2006-07-30	Feline	0	32	17	7	6	1052
2006-07-29	Feline	0	138	75	33	33	4168
2006-07-28	Feline	0	153	77	35	35	3243
2007-05-31	CANINE	1	103	303	79	58	10100
2007-05-30	CANINE	1	93	266	52	46	8869
2007-05-29	CANINE	1	74	269	65	53	9677
2007-05-28	CANINE	1	41	162	52	47	4822
2007-05-27	CANINE	1	15	96	31	27	2153
2007-05-26	CANINE	1	66	284	67	54	10619
2007-05-25	CANINE	1	77	227	62	46	9563
2007-05-24	CANINE	1	76	226	45	52	9732
2007-05-23	CANINE	1	82	208	47	50	8583
2007-05-22	CANINE	1	72	250	65	58	9385
2007-05-21	CANINE	1	56	234	63	48	8205
2007-05-20	CANINE	1	9	75	26	24	2587
2007-05-19	CANINE	1	59	270	65	62	11211
2007-05-18	CANINE	1	80	275	66	45	9305
2007-05-17	CANINE	1	86	262	64	56	9788
2007-05-16	CANINE	1	62	250	55	43	8796
2007-05-15	CANINE	1	84	246	43	46	9555
2007-05-14	CANINE	1	72	259	56	44	8058
2007-05-13	CANINE	1	9	85	22	18	2123
2007-05-12	CANINE	1	62	267	71	46	11140
2007-05-11	CANINE	1	94	216	62	40	9305
2007-05-10	CANINE	1	92	248	61	50	9817
2007-05-09	CANINE	1	74	238	48	35	8150
2007-05-08	CANINE	1	83	253	46	48	9088
2007-05-07	CANINE	1	63	226	55	38	8110
2007-05-06	CANINE	1	16	85	30	31	2589
2007-05-05	CANINE	1	77	261	63	58	11028
2007-05-04	CANINE	1	93	280	66	47	9552
2007-05-03	CANINE	1	86	277	59	48	9645
2007-05-02	CANINE	1	90	268	65	44	8518
2007-05-01	CANINE	1	81	229	47	40	9542
2007-04-30	CANINE	1	73	258	67	53	8152
2007-04-29	CANINE	1	13	104	35	23	2446
2007-04-28	CANINE	1	79	276	69	43	11300
2007-04-27	CANINE	1	91	259	69	39	9536
2007-04-26	CANINE	1	74	223	43	40	9241
2007-04-25	CANINE	1	84	233	64	52	7635
2007-04-24	CANINE	1	71	223	55	57	8594
2007-04-23	CANINE	1	72	256	57	47	7688
2007-04-22	CANINE	1	18	82	27	20	2667
2007-04-21	CANINE	1	81	305	64	54	11323
2007-04-20	CANINE	1	89	249	52	45	9123
2007-04-19	CANINE	1	75	248	51	32	9184
2007-04-18	CANINE	1	88	249	48	32	8133
2007-04-17	CANINE	1	87	239	49	31	8787
2007-04-16	CANINE	1	59	286	74	47	7690
2007-04-15	CANINE	1	14	87	20	23	2582
2007-04-14	CANINE	1	62	283	60	50	11430
2007-04-13	CANINE	1	77	254	60	37	9024
2007-04-12	CANINE	1	66	248	55	38	9334
2007-04-11	CANINE	1	82	244	54	51	8137
2007-04-10	CANINE	1	77	249	64	46	8920
2007-04-09	CANINE	1	58	272	55	49	7710
2007-04-08	CANINE	1	1	44	10	7	815
2007-04-07	CANINE	1	56	298	62	58	11021
2007-04-06	CANINE	1	87	304	59	54	10290
2007-04-05	CANINE	1	88	253	71	42	9606
2007-04-04	CANINE	1	92	265	74	61	8400
2007-04-03	CANINE	1	85	256	61	43	9271
2007-04-02	CANINE	1	81	250	62	48	7892
2007-04-01	CANINE	1	17	107	24	23	2549
2007-03-31	CANINE	1	102	279	57	55	11774
2007-03-30	CANINE	1	83	289	47	37	9309
2007-03-29	CANINE	1	90	274	74	37	9285
2007-03-28	CANINE	1	71	232	41	28	7992
2007-03-27	CANINE	1	89	251	57	38	8906
2007-03-26	CANINE	1	84	247	55	39	7446
2007-03-25	CANINE	1	24	91	23	19	2584
2007-03-24	CANINE	1	91	317	68	57	11330
2007-03-23	CANINE	1	96	297	71	58	9078
2007-03-22	CANINE	1	82	285	53	46	9337
2007-03-21	CANINE	1	79	281	63	48	7870
2007-03-20	CANINE	1	97	290	50	37	8964
2007-03-19	CANINE	1	74	237	56	28	7475
2007-03-18	CANINE	1	24	78	22	22	2617
2007-03-17	CANINE	1	48	230	54	49	10674
2007-03-16	CANINE	1	83	188	53	40	8751
2007-03-15	CANINE	1	74	168	30	26	9257
2007-03-14	CANINE	1	67	174	35	33	7813
2007-03-13	CANINE	1	68	172	39	31	8380
2007-03-12	CANINE	1	53	212	47	33	7378
2007-03-11	CANINE	1	13	75	17	12	2397
2007-03-10	CANINE	1	67	218	50	48	11250
2007-03-09	CANINE	1	80	187	42	27	8760
2007-03-08	CANINE	1	72	187	42	31	8624
2007-03-07	CANINE	1	65	165	49	34	7204
2007-03-06	CANINE	1	61	177	39	33	7978
2007-03-05	CANINE	1	45	181	26	23	6972
2007-03-04	CANINE	1	12	85	28	21	2655
2007-03-03	CANINE	1	67	206	39	31	11266
2007-03-02	CANINE	1	77	173	42	28	8703
2007-03-01	CANINE	1	65	195	41	25	8593
2007-02-28	CANINE	1	59	162	40	25	7380
2007-02-27	CANINE	1	69	195	41	41	8110
2007-02-26	CANINE	1	43	190	42	23	6758
2007-02-25	CANINE	1	17	64	21	17	2405
2007-02-24	CANINE	1	53	238	46	35	11004
2007-02-23	CANINE	1	79	237	52	36	8333
2007-02-22	CANINE	1	72	188	53	33	8336
2007-02-21	CANINE	1	56	170	42	31	7165
2007-02-20	CANINE	1	67	198	35	35	7813
2007-02-19	CANINE	1	57	187	41	25	7500
2007-02-18	CANINE	1	17	68	10	16	2374
2007-02-17	CANINE	1	51	240	47	33	10693
2007-02-16	CANINE	1	69	235	55	38	8543
2007-02-15	CANINE	1	67	221	51	41	8367
2007-02-14	CANINE	1	39	167	38	32	5789
2007-02-13	CANINE	1	56	175	31	22	7219
2007-02-12	CANINE	1	47	179	40	29	6829
2007-02-11	CANINE	1	12	71	11	11	2495
2007-02-10	CANINE	1	59	216	41	34	11175
2007-02-09	CANINE	1	61	215	43	38	8376
2007-02-08	CANINE	1	48	195	35	21	8272
2007-02-07	CANINE	1	48	170	45	39	7159
2007-02-06	CANINE	1	59	197	40	35	7610
2007-02-05	CANINE	1	53	161	39	33	6495
2007-02-04	CANINE	1	9	71	18	16	2296
2007-02-03	CANINE	1	46	223	41	37	11372
2007-02-02	CANINE	1	60	192	33	25	8366
2007-02-01	CANINE	1	37	165	35	18	8018
2007-01-31	CANINE	1	50	191	44	40	6735
2007-01-30	CANINE	1	61	179	52	45	7361
2007-01-29	CANINE	1	38	198	49	31	6520
2007-01-28	CANINE	1	9	57	16	10	2498
2007-01-27	CANINE	1	53	226	40	25	10710
2007-01-26	CANINE	1	56	193	30	24	8331
2007-01-25	CANINE	1	45	179	37	22	7907
2007-01-24	CANINE	1	55	155	29	23	6891
2007-01-23	CANINE	1	47	174	37	28	7719
2007-01-22	CANINE	1	48	164	41	23	6269
2007-01-21	CANINE	1	9	87	18	17	2319
2007-01-20	CANINE	1	63	214	39	37	10692
2007-01-19	CANINE	1	62	184	21	20	8346
2007-01-18	CANINE	1	52	193	42	38	7655
2007-01-17	CANINE	1	47	178	28	28	6316
2007-01-16	CANINE	1	44	190	38	21	6652
2007-01-15	CANINE	1	63	168	26	28	6935
2007-01-14	CANINE	1	10	65	14	7	2121
2007-01-13	CANINE	1	49	200	46	46	9945
2007-01-12	CANINE	1	55	200	39	30	8263
2007-01-11	CANINE	1	50	175	32	24	7876
2007-01-10	CANINE	1	61	172	33	34	6871
2007-01-09	CANINE	1	38	180	38	26	7672
2007-01-08	CANINE	1	42	162	28	26	6146
2007-01-07	CANINE	1	10	72	20	16	2370
2007-01-06	CANINE	1	57	221	45	33	10617
2007-01-05	CANINE	1	60	190	33	32	8559
2007-01-04	CANINE	1	58	200	41	28	8871
2007-01-03	CANINE	1	57	203	47	27	7794
2007-01-02	CANINE	1	47	209	43	39	8995
2007-01-01	CANINE	1	5	36	9	11	846
2006-12-31	CANINE	1	8	58	17	10	1650
2006-12-30	CANINE	1	11	200	47	35	9183
2006-12-29	CANINE	1	7	185	32	35	8215
2006-12-28	CANINE	1	11	217	44	27	8922
2006-12-27	CANINE	1	4	183	32	25	7533
2006-12-26	CANINE	1	2	207	46	35	7300
2006-12-25	CANINE	1	0	1	0	0	12
2006-12-24	CANINE	1	0	35	8	8	952
2006-12-23	CANINE	1	5	194	36	32	8229
2006-12-22	CANINE	1	7	175	29	21	8097
2006-12-21	CANINE	1	3	156	27	28	8048
2006-12-20	CANINE	1	7	164	35	25	6916
2006-12-19	CANINE	1	0	164	32	24	8065
2006-12-18	CANINE	1	2	162	40	37	6705
2006-12-17	CANINE	1	2	64	16	12	2352
2006-12-16	CANINE	1	2	182	37	33	9793
2006-12-15	CANINE	1	4	161	45	33	7436
2006-12-14	CANINE	1	5	158	34	42	7408
2006-12-13	CANINE	1	3	166	32	30	6376
2006-12-12	CANINE	1	5	179	43	33	7540
2006-12-11	CANINE	1	5	167	36	41	6078
2006-12-10	CANINE	1	2	73	22	14	2179
2006-12-09	CANINE	1	6	205	38	31	9715
2006-12-08	CANINE	1	5	170	36	24	7643
2006-12-07	CANINE	1	7	174	27	22	7514
2006-12-06	CANINE	1	2	176	30	30	6815
2006-12-05	CANINE	1	6	165	47	28	7398
2006-12-04	CANINE	1	5	183	43	28	6470
2006-12-03	CANINE	1	0	81	18	20	2356
2006-12-02	CANINE	1	0	222	53	33	10290
2006-12-01	CANINE	1	7	194	46	30	7831
2006-11-30	CANINE	1	2	205	49	28	7285
2006-11-29	CANINE	1	2	191	36	21	6618
2006-11-28	CANINE	1	6	210	42	39	7421
2006-11-27	CANINE	1	2	187	48	45	6468
2006-11-26	CANINE	1	1	70	22	24	2076
2006-11-25	CANINE	1	4	222	52	38	8193
2006-11-24	CANINE	1	5	194	52	37	7322
2006-11-23	CANINE	1	0	0	0	0	1
2006-11-22	CANINE	1	5	187	37	35	7389
2006-11-21	CANINE	1	32	161	31	32	8365
2006-11-20	CANINE	1	34	179	49	34	7042
2006-11-19	CANINE	1	12	71	23	19	2373
2006-11-18	CANINE	1	33	220	50	41	10135
2006-11-17	CANINE	1	46	191	38	29	8075
2006-11-16	CANINE	1	48	194	42	36	7949
2006-11-15	CANINE	1	44	154	37	39	7043
2006-11-14	CANINE	1	52	167	29	28	7609
2006-11-13	CANINE	1	46	198	40	28	6497
2006-11-12	CANINE	1	7	66	18	13	2274
2006-11-11	CANINE	1	36	204	50	38	9869
2006-11-10	CANINE	1	51	180	22	17	8337
2006-11-09	CANINE	1	62	182	38	24	7886
2006-11-08	CANINE	1	36	197	43	31	6812
2006-11-07	CANINE	1	39	180	38	26	7382
2006-11-06	CANINE	1	27	148	26	29	6310
2006-11-05	CANINE	1	15	79	23	19	2440
2006-11-04	CANINE	1	35	224	56	33	10209
2006-11-03	CANINE	1	38	179	44	30	7904
2006-11-02	CANINE	1	48	173	44	30	7763
2006-11-01	CANINE	1	44	180	41	31	6880
2006-10-31	CANINE	1	37	159	32	34	6749
2006-10-30	CANINE	1	38	163	34	32	6265
2006-10-29	CANINE	1	10	63	21	15	2249
2006-10-28	CANINE	1	36	190	53	36	9165
2006-10-27	CANINE	1	54	169	41	30	7615
2006-10-26	CANINE	1	40	191	56	27	7650
2006-10-25	CANINE	1	51	164	44	27	6761
2006-10-24	CANINE	1	43	153	51	31	7499
2006-10-23	CANINE	1	30	135	17	21	6158
2006-10-22	CANINE	1	14	67	16	8	2256
2006-10-21	CANINE	1	39	175	41	28	9851
2006-10-20	CANINE	1	49	197	48	38	8146
2006-10-19	CANINE	1	57	194	35	23	7959
2006-10-18	CANINE	1	51	192	39	34	7043
2006-10-17	CANINE	1	44	165	38	36	7462
2006-10-16	CANINE	1	37	171	42	32	6366
2006-10-15	CANINE	1	8	54	22	13	2262
2006-10-14	CANINE	1	47	212	49	23	9790
2006-10-13	CANINE	1	45	170	41	31	7814
2006-10-12	CANINE	1	36	141	38	14	7432
2006-10-11	CANINE	1	44	165	38	23	6551
2006-10-10	CANINE	1	33	167	44	31	7332
2006-10-09	CANINE	1	38	169	36	31	6450
2006-10-08	CANINE	1	12	59	10	11	2235
2006-10-07	CANINE	1	42	198	51	33	9836
2006-10-06	CANINE	1	57	164	44	35	8332
2006-10-05	CANINE	1	56	191	29	23	8179
2006-10-04	CANINE	1	49	176	41	40	7265
2006-10-03	CANINE	1	58	179	38	22	8008
2006-10-02	CANINE	1	36	156	37	33	6753
2006-10-01	CANINE	1	7	66	18	15	2445
2006-09-30	CANINE	1	47	182	41	31	10346
2006-09-29	CANINE	1	60	190	36	35	8308
2006-09-28	CANINE	1	48	149	41	37	7940
2006-09-27	CANINE	1	49	178	34	35	7211
2006-09-26	CANINE	1	49	176	46	33	7697
2006-09-25	CANINE	1	45	169	39	40	6544
2006-09-24	CANINE	1	13	70	20	15	2449
2006-09-23	CANINE	1	32	215	56	39	9980
2006-09-22	CANINE	1	48	202	33	36	8227
2006-09-21	CANINE	1	45	186	38	33	7815
2006-09-20	CANINE	1	46	177	38	37	7042
2006-09-19	CANINE	1	44	188	38	32	8069
2006-09-18	CANINE	1	53	182	38	28	6675
2006-09-17	CANINE	1	6	51	13	13	2342
2006-09-16	CANINE	1	45	173	47	41	10179
2006-09-15	CANINE	1	57	175	33	24	8338
2006-09-14	CANINE	1	69	175	43	28	8079
2006-09-13	CANINE	1	48	165	38	22	7074
2006-09-12	CANINE	1	46	180	31	37	7886
2006-09-11	CANINE	1	32	168	33	28	6496
2006-09-10	CANINE	1	12	63	9	11	2542
2006-09-09	CANINE	1	39	230	48	34	10520
2006-09-08	CANINE	1	48	180	35	23	8378
2006-09-07	CANINE	1	48	172	38	27	8313
2006-09-06	CANINE	1	50	188	45	47	7718
2006-09-05	CANINE	1	52	195	48	43	8356
2006-09-04	CANINE	1	27	123	32	31	4167
2006-09-03	CANINE	1	11	62	13	16	2213
2006-09-02	CANINE	1	33	224	42	29	9783
2006-09-01	CANINE	1	57	189	40	28	8629
2006-08-31	CANINE	1	52	209	35	31	8011
2006-08-30	CANINE	1	49	169	32	27	6694
2006-08-29	CANINE	1	43	187	35	38	7883
2006-08-28	CANINE	1	43	172	36	28	6401
2006-08-27	CANINE	1	16	72	19	16	2433
2006-08-26	CANINE	1	41	199	37	40	10049
2006-08-25	CANINE	1	63	199	38	32	8080
2006-08-24	CANINE	1	51	141	36	34	7877
2006-08-23	CANINE	1	51	169	39	30	7018
2006-08-22	CANINE	1	53	203	36	31	8001
2006-08-21	CANINE	1	48	185	33	28	6664
2006-08-20	CANINE	1	9	60	14	21	2278
2006-08-19	CANINE	1	59	238	40	32	9783
2006-08-18	CANINE	1	57	201	42	32	8324
2006-08-17	CANINE	1	54	170	38	27	8566
2006-08-16	CANINE	1	63	208	43	41	7298
2006-08-15	CANINE	1	47	206	25	34	8538
2006-08-14	CANINE	1	43	188	42	31	6708
2006-08-13	CANINE	1	12	78	22	16	2352
2006-08-12	CANINE	1	63	207	50	37	9882
2006-08-11	CANINE	1	63	164	40	16	8173
2006-08-10	CANINE	1	56	177	33	33	8409
2006-08-09	CANINE	1	69	202	40	36	7356
2006-08-08	CANINE	1	57	187	48	27	8394
2006-08-07	CANINE	1	44	158	40	36	6975
2006-08-06	CANINE	1	15	84	14	10	2306
2006-08-05	CANINE	1	58	219	42	33	9906
2006-08-04	CANINE	1	62	214	31	27	8691
2006-08-03	CANINE	1	67	187	41	39	8738
2006-08-02	CANINE	1	64	157	34	28	7570
2006-08-01	CANINE	1	49	215	40	38	8880
2006-07-31	CANINE	1	47	189	42	35	7075
2006-07-30	CANINE	1	7	64	19	17	2508
2006-07-29	CANINE	1	38	214	54	39	9677
2006-07-28	CANINE	1	67	194	41	36	8364
2007-05-31	FELINE	1	52	28	7	12	1705
2007-05-30	FELINE	1	41	31	14	16	1384
2007-05-29	FELINE	1	19	20	11	11	1484
2007-05-28	FELINE	1	14	11	7	11	785
2007-05-27	FELINE	1	5	6	6	8	352
2007-05-26	FELINE	1	20	24	14	16	1741
2007-05-25	FELINE	1	33	23	8	5	1375
2007-05-24	FELINE	1	37	23	9	4	1456
2007-05-23	FELINE	1	49	31	7	12	1293
2007-05-22	FELINE	1	48	21	10	7	1449
2007-05-21	FELINE	1	36	27	12	13	1234
2007-05-20	FELINE	1	3	5	5	7	373
2007-05-19	FELINE	1	34	26	14	14	1748
2007-05-18	FELINE	1	44	32	7	5	1413
2007-05-17	FELINE	1	34	31	10	11	1522
2007-05-16	FELINE	1	44	23	7	8	1386
2007-05-15	FELINE	1	37	19	5	10	1382
2007-05-14	FELINE	1	45	23	4	10	1239
2007-05-13	FELINE	1	5	2	1	3	303
2007-05-12	FELINE	1	34	26	13	9	1593
2007-05-11	FELINE	1	52	38	11	13	1360
2007-05-10	FELINE	1	55	27	5	11	1412
2007-05-09	FELINE	1	44	22	2	6	1259
2007-05-08	FELINE	1	45	26	12	7	1240
2007-05-07	FELINE	1	32	21	5	12	1118
2007-05-06	FELINE	1	6	3	3	4	370
2007-05-05	FELINE	1	39	29	9	14	1687
2007-05-04	FELINE	1	53	19	6	6	1314
2007-05-03	FELINE	1	60	27	9	11	1397
2007-05-02	FELINE	1	32	15	6	5	1137
2007-05-01	FELINE	1	33	25	4	10	1197
2007-04-30	FELINE	1	27	21	3	12	1092
2007-04-29	FELINE	1	7	12	3	7	334
2007-04-28	FELINE	1	28	19	10	15	1646
2007-04-27	FELINE	1	39	16	6	5	1249
2007-04-26	FELINE	1	43	25	8	7	1264
2007-04-25	FELINE	1	44	15	1	3	1102
2007-04-24	FELINE	1	32	20	6	5	1164
2007-04-23	FELINE	1	32	14	10	11	1094
2007-04-22	FELINE	1	8	5	3	2	358
2007-04-21	FELINE	1	34	34	11	11	1599
2007-04-20	FELINE	1	34	15	8	4	1198
2007-04-19	FELINE	1	47	27	5	7	1289
2007-04-18	FELINE	1	43	13	6	4	1091
2007-04-17	FELINE	1	40	14	6	7	1166
2007-04-16	FELINE	1	27	23	5	7	1158
2007-04-15	FELINE	1	2	4	5	2	296
2007-04-14	FELINE	1	23	25	12	10	1568
2007-04-13	FELINE	1	43	27	8	7	1308
2007-04-12	FELINE	1	46	22	10	7	1365
2007-04-11	FELINE	1	51	19	2	11	1167
2007-04-10	FELINE	1	44	18	11	11	1199
2007-04-09	FELINE	1	29	22	4	10	1031
2007-04-08	FELINE	1	3	5	2	1	106
2007-04-07	FELINE	1	34	26	9	15	1477
2007-04-06	FELINE	1	67	23	7	12	1381
2007-04-05	FELINE	1	50	27	5	8	1299
2007-04-04	FELINE	1	58	25	7	6	1166
2007-04-03	FELINE	1	35	23	10	12	1253
2007-04-02	FELINE	1	43	33	6	11	1143
2007-04-01	FELINE	1	8	18	5	5	357
2007-03-31	FELINE	1	47	38	12	15	1642
2007-03-30	FELINE	1	60	19	10	11	1298
2007-03-29	FELINE	1	52	40	8	8	1353
2007-03-28	FELINE	1	44	22	9	10	1163
2007-03-27	FELINE	1	44	31	6	6	1207
2007-03-26	FELINE	1	56	35	6	4	1091
2007-03-25	FELINE	1	9	13	1	5	368
2007-03-24	FELINE	1	54	32	9	12	1721
2007-03-23	FELINE	1	64	37	12	9	1376
2007-03-22	FELINE	1	78	39	6	9	1344
2007-03-21	FELINE	1	65	23	9	9	1118
2007-03-20	FELINE	1	70	30	3	9	1248
2007-03-19	FELINE	1	60	28	4	3	1156
2007-03-18	FELINE	1	11	8	4	6	380
2007-03-17	FELINE	1	51	25	7	6	1524
2007-03-16	FELINE	1	46	15	6	9	1220
2007-03-15	FELINE	1	56	29	9	14	1381
2007-03-14	FELINE	1	45	14	3	6	1189
2007-03-13	FELINE	1	48	16	5	11	1225
2007-03-12	FELINE	1	34	14	10	10	1059
2007-03-11	FELINE	1	7	1	5	7	331
2007-03-10	FELINE	1	37	23	6	15	1646
2007-03-09	FELINE	1	37	23	7	12	1243
2007-03-08	FELINE	1	50	19	5	4	1300
2007-03-07	FELINE	1	37	12	8	6	1046
2007-03-06	FELINE	1	37	24	5	4	1226
2007-03-05	FELINE	1	34	22	5	7	1123
2007-03-04	FELINE	1	3	3	5	5	325
2007-03-03	FELINE	1	42	29	10	11	1733
2007-03-02	FELINE	1	48	20	7	8	1351
2007-03-01	FELINE	1	36	27	8	9	1297
2007-02-28	Feline	1	43	15	7	8	1179
2007-02-27	Feline	1	37	24	9	9	1208
2007-02-26	Feline	1	30	19	10	10	1096
2007-02-25	Feline	1	5	11	3	1	351
2007-02-24	Feline	1	32	27	10	9	1761
2007-02-23	Feline	1	47	21	5	2	1331
2007-02-22	Feline	1	37	25	12	11	1311
2007-02-21	Feline	1	48	18	6	5	1139
2007-02-20	Feline	1	46	28	4	8	1252
2007-02-19	Feline	1	36	22	6	5	1216
2007-02-18	Feline	1	9	5	5	6	369
2007-02-17	Feline	1	38	30	6	13	1719
2007-02-16	Feline	1	45	31	6	5	1454
2007-02-15	Feline	1	46	23	7	7	1333
2007-02-14	Feline	1	43	21	5	2	916
2007-02-13	Feline	1	38	20	5	8	1222
2007-02-12	Feline	1	23	29	1	6	1134
2007-02-11	Feline	1	8	16	2	4	404
2007-02-10	Feline	1	36	25	7	7	1786
2007-02-09	Feline	1	36	18	10	10	1392
2007-02-08	Feline	1	42	24	10	8	1350
2007-02-07	Feline	1	39	34	9	17	1238
2007-02-06	Feline	1	41	24	6	9	1317
2007-02-05	Feline	1	32	22	4	9	1183
2007-02-04	Feline	1	5	5	1	0	350
2007-02-03	Feline	1	40	37	12	15	1911
2007-02-02	Feline	1	55	23	8	7	1497
2007-02-01	Feline	1	42	25	13	1	1424
2007-01-31	Feline	1	41	11	8	5	1275
2007-01-30	Feline	1	30	14	6	6	1338
2007-01-29	Feline	1	27	23	5	4	1129
2007-01-28	Feline	1	3	8	2	4	384
2007-01-27	Feline	1	34	22	12	10	1930
2007-01-26	Feline	1	31	29	10	12	1444
2007-01-25	Feline	1	26	25	4	4	1408
2007-01-24	Feline	1	42	20	7	8	1212
2007-01-23	Feline	1	25	21	7	8	1397
2007-01-22	Feline	1	29	26	13	6	1134
2007-01-21	Feline	1	9	12	4	6	400
2007-01-20	Feline	1	51	25	10	10	1973
2007-01-19	Feline	1	43	16	7	6	1518
2007-01-18	Feline	1	41	29	12	11	1449
2007-01-17	Feline	1	35	25	9	9	1182
2007-01-16	Feline	1	24	18	10	12	1241
2007-01-15	Feline	1	20	13	5	3	1388
2007-01-14	Feline	1	3	12	4	4	398
2007-01-13	Feline	1	31	31	13	11	1893
2007-01-12	Feline	1	46	25	10	11	1445
2007-01-11	Feline	1	31	24	9	6	1493
2007-01-10	Feline	1	33	19	6	9	1330
2007-01-09	Feline	1	29	24	8	13	1419
2007-01-08	Feline	1	35	23	11	7	1166
2007-01-07	Feline	1	4	5	2	2	469
2007-01-06	Feline	1	31	25	7	12	1934
2007-01-05	Feline	1	38	25	3	10	1571
2007-01-04	Feline	1	32	20	10	12	1714
2007-01-03	Feline	1	29	26	4	9	1472
2007-01-02	Feline	1	27	22	11	10	1522
2007-01-01	Feline	1	4	3	2	2	139
2006-12-31	Feline	1	4	6	6	7	294
2006-12-30	Feline	1	8	27	9	10	1811
2006-12-29	Feline	1	5	22	11	5	1655
2006-12-28	Feline	1	1	20	6	6	1566
2006-12-27	Feline	1	5	21	13	9	1455
2006-12-26	Feline	1	4	20	10	8	1210
2006-12-25	Feline	1	0	0	0	0	1
2006-12-24	Feline	1	0	4	0	3	173
2006-12-23	Feline	1	1	16	6	11	1457
2006-12-22	Feline	1	7	27	4	11	1550
2006-12-21	Feline	1	3	17	9	15	1505
2006-12-20	Feline	1	3	12	7	13	1342
2006-12-19	Feline	1	2	20	5	9	1523
2006-12-18	Feline	1	3	20	6	9	1348
2006-12-17	Feline	1	0	11	3	6	415
2006-12-16	Feline	1	6	29	9	9	1875
2006-12-15	Feline	1	4	20	5	9	1475
2006-12-14	Feline	1	3	24	5	5	1491
2006-12-13	Feline	1	2	21	8	5	1201
2006-12-12	Feline	1	4	29	6	8	1401
2006-12-11	Feline	1	4	25	7	6	1242
2006-12-10	Feline	1	0	9	2	3	393
2006-12-09	Feline	1	2	21	9	10	1919
2006-12-08	Feline	1	3	19	9	12	1463
2006-12-07	Feline	1	2	20	5	6	1560
2006-12-06	Feline	1	6	20	13	13	1394
2006-12-05	Feline	1	3	16	8	6	1464
2006-12-04	Feline	1	3	17	10	7	1273
2006-12-03	Feline	1	0	8	6	4	449
2006-12-02	Feline	1	1	29	14	15	2044
2006-12-01	Feline	1	1	22	8	12	1587
2006-11-30	Feline	1	3	21	4	4	1574
2006-11-29	Feline	1	2	12	7	4	1335
2006-11-28	Feline	1	0	24	6	6	1466
2006-11-27	Feline	1	1	24	8	12	1330
2006-11-26	Feline	1	2	9	4	6	399
2006-11-25	Feline	1	2	22	13	11	1681
2006-11-24	Feline	1	5	21	8	10	1452
2006-11-23	Feline	1	0	0	0	0	2
2006-11-22	Feline	1	15	21	8	5	1545
2006-11-21	Feline	1	19	24	9	9	1596
2006-11-20	Feline	1	23	23	10	12	1345
2006-11-19	Feline	1	10	15	4	5	499
2006-11-18	Feline	1	35	41	11	10	2242
2006-11-17	Feline	1	29	29	3	7	1667
2006-11-16	Feline	1	28	21	8	6	1647
2006-11-15	Feline	1	32	21	10	9	1455
2006-11-14	Feline	1	33	18	6	7	1515
2006-11-13	Feline	1	24	23	8	8	1243
2006-11-12	Feline	1	6	7	1	4	485
2006-11-11	Feline	1	29	34	11	12	2145
2006-11-10	Feline	1	45	24	5	7	1836
2006-11-09	Feline	1	31	28	13	9	1767
2006-11-08	Feline	1	34	17	6	8	1411
2006-11-07	Feline	1	26	19	4	9	1525
2006-11-06	Feline	1	21	26	11	7	1310
2006-11-05	Feline	1	11	9	4	4	470
2006-11-04	Feline	1	22	20	11	9	2171
2006-11-03	Feline	1	34	34	9	8	1666
2006-11-02	Feline	1	29	15	9	7	1708
2006-11-01	Feline	1	27	15	4	11	1377
2006-10-31	Feline	1	38	18	11	13	1342
2006-10-30	Feline	1	27	32	11	11	1293
2006-10-29	Feline	1	6	5	3	7	493
2006-10-28	Feline	1	23	20	13	9	2023
2006-10-27	Feline	1	36	21	12	18	1564
2006-10-26	Feline	1	36	18	10	10	1645
2006-10-25	Feline	1	24	24	12	12	1423
2006-10-24	Feline	1	27	24	11	10	1591
2006-10-23	Feline	1	30	27	9	10	1355
2006-10-22	Feline	1	8	5	3	2	400
2006-10-21	Feline	1	21	27	11	12	2153
2006-10-20	Feline	1	27	27	12	13	1793
2006-10-19	Feline	1	40	19	9	8	1826
2006-10-18	Feline	1	21	20	7	9	1419
2006-10-17	Feline	1	18	16	5	7	1574
2006-10-16	Feline	1	13	17	3	10	1311
2006-10-15	Feline	1	5	9	3	7	476
2006-10-14	Feline	1	28	19	10	13	2102
2006-10-13	Feline	1	33	17	5	7	1608
2006-10-12	Feline	1	19	16	7	5	1472
2006-10-11	Feline	1	16	19	10	9	1365
2006-10-10	Feline	1	19	17	6	7	1514
2006-10-09	Feline	1	22	19	7	11	1261
2006-10-08	Feline	1	7	10	4	2	433
2006-10-07	Feline	1	21	26	10	5	2085
2006-10-06	Feline	1	27	15	9	14	1617
2006-10-05	Feline	1	34	23	7	4	1707
2006-10-04	Feline	1	26	30	11	9	1518
2006-10-03	Feline	1	30	17	7	9	1663
2006-10-02	Feline	1	25	21	16	9	1327
2006-10-01	Feline	1	5	8	3	7	490
2006-09-30	Feline	1	25	29	13	11	2210
2006-09-29	Feline	1	26	26	16	13	1761
2006-09-28	Feline	1	39	19	5	10	1716
2006-09-27	Feline	1	37	23	2	5	1544
2006-09-26	Feline	1	26	17	8	8	1571
2006-09-25	Feline	1	17	25	10	9	1352
2006-09-24	Feline	1	5	13	6	4	468
2006-09-23	Feline	1	29	31	8	10	2075
2006-09-22	Feline	1	33	32	10	20	1740
2006-09-21	Feline	1	30	24	8	5	1731
2006-09-20	Feline	1	31	18	14	15	1417
2006-09-19	Feline	1	25	33	10	9	1576
2006-09-18	Feline	1	26	18	4	8	1285
2006-09-17	Feline	1	4	4	3	5	511
2006-09-16	Feline	1	24	33	16	12	2132
2006-09-15	Feline	1	39	21	7	6	1775
2006-09-14	Feline	1	35	25	5	8	1624
2006-09-13	Feline	1	23	21	9	9	1507
2006-09-12	Feline	1	21	19	5	2	1558
2006-09-11	Feline	1	30	18	6	8	1221
2006-09-10	Feline	1	5	2	4	8	527
2006-09-09	Feline	1	35	26	11	16	2179
2006-09-08	Feline	1	35	23	7	10	1797
2006-09-07	Feline	1	33	15	6	6	1683
2006-09-06	Feline	1	24	24	7	15	1540
2006-09-05	Feline	1	20	25	12	13	1585
2006-09-04	Feline	1	12	9	5	7	895
2006-09-03	Feline	1	5	14	2	5	462
2006-09-02	Feline	1	30	41	16	9	2015
2006-09-01	Feline	1	32	19	9	6	1623
2006-08-31	Feline	1	26	24	7	8	1543
2006-08-30	Feline	1	31	23	10	9	1354
2006-08-29	Feline	1	28	20	9	9	1511
2006-08-28	Feline	1	23	19	13	10	1256
2006-08-27	Feline	1	5	9	3	5	467
2006-08-26	Feline	1	31	26	10	10	2112
2006-08-25	Feline	1	39	26	11	10	1610
2006-08-24	Feline	1	43	11	7	4	1670
2006-08-23	Feline	1	28	21	10	8	1376
2006-08-22	Feline	1	31	24	13	9	1613
2006-08-21	Feline	1	15	22	7	9	1293
2006-08-20	Feline	1	10	13	5	7	474
2006-08-19	Feline	1	28	31	12	18	1986
2006-08-18	Feline	1	34	17	7	8	1676
2006-08-17	Feline	1	34	21	8	10	1731
2006-08-16	Feline	1	31	23	8	8	1343
2006-08-15	Feline	1	22	21	8	11	1650
2006-08-14	Feline	1	23	24	17	16	1238
2006-08-13	Feline	1	3	4	2	2	483
2006-08-12	Feline	1	34	30	11	5	2020
2006-08-11	Feline	1	28	26	4	6	1591
2006-08-10	Feline	1	45	25	10	4	1766
2006-08-09	Feline	1	35	23	9	10	1405
2006-08-08	Feline	1	37	28	10	6	1598
2006-08-07	Feline	1	18	14	7	6	1309
2006-08-06	Feline	1	12	7	3	4	467
2006-08-05	Feline	1	40	24	8	9	1862
2006-08-04	Feline	1	46	19	9	7	1722
2006-08-03	Feline	1	30	16	5	6	1660
2006-08-02	Feline	1	35	20	7	14	1475
2006-08-01	Feline	1	32	23	10	9	1677
2006-07-31	Feline	1	28	11	4	8	1340
2006-07-30	Feline	1	3	8	3	1	518
2006-07-29	Feline	1	33	25	10	14	1948
2006-07-28	Feline	1	34	30	11	10	1538
2007-05-31	CANINE	2	130	102	32	22	5603
2007-05-30	CANINE	2	118	78	34	31	4843
2007-05-29	CANINE	2	121	87	21	30	5200
2007-05-28	CANINE	2	57	56	16	16	2598
2007-05-27	CANINE	2	17	28	3	6	1191
2007-05-26	CANINE	2	88	89	17	17	5917
2007-05-25	CANINE	2	120	98	23	18	5453
2007-05-24	CANINE	2	128	94	20	16	5316
2007-05-23	CANINE	2	118	80	15	19	4934
2007-05-22	CANINE	2	108	71	19	22	5072
2007-05-21	CANINE	2	107	85	37	22	4374
2007-05-20	CANINE	2	21	23	8	6	1433
2007-05-19	CANINE	2	110	88	31	20	6050
2007-05-18	CANINE	2	109	67	19	16	4999
2007-05-17	CANINE	2	128	85	18	23	5462
2007-05-16	CANINE	2	130	58	19	18	4739
2007-05-15	CANINE	2	147	80	22	20	5206
2007-05-14	CANINE	2	107	86	31	32	4408
2007-05-13	CANINE	2	11	27	7	8	1043
2007-05-12	CANINE	2	118	72	19	23	5996
2007-05-11	CANINE	2	138	65	28	20	5140
2007-05-10	CANINE	2	120	92	17	21	5394
2007-05-09	CANINE	2	133	66	25	19	4491
2007-05-08	CANINE	2	128	72	20	4	4881
2007-05-07	CANINE	2	96	81	23	29	4280
2007-05-06	CANINE	2	27	39	14	14	1434
2007-05-05	CANINE	2	82	84	23	24	6057
2007-05-04	CANINE	2	139	83	14	11	4907
2007-05-03	CANINE	2	112	87	14	18	5240
2007-05-02	CANINE	2	134	65	21	17	4572
2007-05-01	CANINE	2	127	72	23	15	5312
2007-04-30	CANINE	2	106	81	18	30	4286
2007-04-29	CANINE	2	18	29	9	9	1341
2007-04-28	CANINE	2	109	95	23	18	5826
2007-04-27	CANINE	2	113	82	24	22	4666
2007-04-26	CANINE	2	124	70	21	25	4981
2007-04-25	CANINE	2	105	82	26	15	4144
2007-04-24	CANINE	2	113	86	23	27	4656
2007-04-23	CANINE	2	103	70	18	23	3981
2007-04-22	CANINE	2	28	20	6	9	1373
2007-04-21	CANINE	2	111	73	18	25	5776
2007-04-20	CANINE	2	136	101	21	16	4551
2007-04-19	CANINE	2	124	86	19	24	4823
2007-04-18	CANINE	2	131	89	21	23	4360
2007-04-17	CANINE	2	122	86	26	27	4422
2007-04-16	CANINE	2	105	92	24	25	3753
2007-04-15	CANINE	2	18	29	6	13	1206
2007-04-14	CANINE	2	112	89	29	25	5608
2007-04-13	CANINE	2	138	93	32	30	4668
2007-04-12	CANINE	2	147	117	34	21	4892
2007-04-11	CANINE	2	126	93	26	16	4280
2007-04-10	CANINE	2	123	97	24	23	4546
2007-04-09	CANINE	2	106	95	21	24	4098
2007-04-08	CANINE	2	5	7	3	2	384
2007-04-07	CANINE	2	102	108	31	26	5480
2007-04-06	CANINE	2	155	98	25	22	5382
2007-04-05	CANINE	2	119	101	30	26	5133
2007-04-04	CANINE	2	142	96	18	18	4584
2007-04-03	CANINE	2	128	100	18	21	4919
2007-04-02	CANINE	2	108	93	29	26	4074
2007-04-01	CANINE	2	23	32	9	6	1428
2007-03-31	CANINE	2	102	77	26	33	5802
2007-03-30	CANINE	2	113	77	19	25	4758
2007-03-29	CANINE	2	120	79	28	32	4795
2007-03-28	CANINE	2	117	87	26	23	4063
2007-03-27	CANINE	2	112	86	24	21	4443
2007-03-26	CANINE	2	118	99	22	20	3799
2007-03-25	CANINE	2	18	31	10	13	1274
2007-03-24	CANINE	2	124	111	19	32	5648
2007-03-23	CANINE	2	147	84	29	24	4628
2007-03-22	CANINE	2	131	104	21	28	4790
2007-03-21	CANINE	2	119	115	30	24	4071
2007-03-20	CANINE	2	110	106	36	24	4406
2007-03-19	CANINE	2	112	74	20	19	3746
2007-03-18	CANINE	2	24	26	8	7	1294
2007-03-17	CANINE	2	101	96	29	21	5187
2007-03-16	CANINE	2	122	75	31	19	4368
2007-03-15	CANINE	2	116	58	16	16	4694
2007-03-14	CANINE	2	107	65	16	17	3968
2007-03-13	CANINE	2	96	83	25	20	4324
2007-03-12	CANINE	2	99	70	16	16	3707
2007-03-11	CANINE	2	15	23	5	6	1192
2007-03-10	CANINE	2	87	79	23	19	5543
2007-03-09	CANINE	2	106	64	18	24	4291
2007-03-08	CANINE	2	114	72	21	18	4293
2007-03-07	CANINE	2	81	50	20	22	3723
2007-03-06	CANINE	2	88	61	24	17	4017
2007-03-05	CANINE	2	87	66	17	13	3551
2007-03-04	CANINE	2	19	31	11	9	1243
2007-03-03	CANINE	2	100	82	29	23	5430
2007-03-02	CANINE	2	112	71	25	23	4275
2007-03-01	CANINE	2	102	56	21	19	4312
2007-02-28	CANINE	2	89	62	16	16	3596
2007-02-27	CANINE	2	89	71	20	22	3784
2007-02-26	CANINE	2	89	63	11	21	3335
2007-02-25	CANINE	2	27	28	5	5	1171
2007-02-24	CANINE	2	94	90	21	25	5117
2007-02-23	CANINE	2	104	85	14	21	3974
2007-02-22	CANINE	2	93	72	22	16	4137
2007-02-21	CANINE	2	91	64	15	12	3509
2007-02-20	CANINE	2	93	72	18	19	3719
2007-02-19	CANINE	2	99	53	14	14	3806
2007-02-18	CANINE	2	23	29	14	3	1159
2007-02-17	CANINE	2	78	76	24	17	5171
2007-02-16	CANINE	2	101	75	17	14	4007
2007-02-15	CANINE	2	94	54	10	16	3800
2007-02-14	CANINE	2	73	50	13	16	2786
2007-02-13	CANINE	2	94	56	19	12	3524
2007-02-12	CANINE	2	68	57	21	20	3371
2007-02-11	CANINE	2	18	23	8	13	1188
2007-02-10	CANINE	2	88	75	23	22	5178
2007-02-09	CANINE	2	109	63	19	25	3948
2007-02-08	CANINE	2	83	62	15	13	3950
2007-02-07	CANINE	2	74	61	12	13	3474
2007-02-06	CANINE	2	66	59	21	19	3789
2007-02-05	CANINE	2	81	66	18	18	3324
2007-02-04	CANINE	2	13	25	11	10	1116
2007-02-03	CANINE	2	60	87	23	19	5195
2007-02-02	CANINE	2	111	63	16	15	4026
2007-02-01	CANINE	2	85	66	13	20	3787
2007-01-31	CANINE	2	79	64	20	22	3342
2007-01-30	CANINE	2	87	62	17	17	3595
2007-01-29	CANINE	2	68	60	21	21	3092
2007-01-28	CANINE	2	14	18	11	11	1192
2007-01-27	CANINE	2	72	92	20	19	5006
2007-01-26	CANINE	2	95	68	13	17	4001
2007-01-25	CANINE	2	94	78	23	19	3874
2007-01-24	CANINE	2	87	83	23	15	3328
2007-01-23	CANINE	2	82	58	17	13	3663
2007-01-22	CANINE	2	79	59	15	16	3112
2007-01-21	CANINE	2	12	19	7	8	1080
2007-01-20	CANINE	2	70	80	22	20	5114
2007-01-19	CANINE	2	88	77	19	12	4038
2007-01-18	CANINE	2	87	70	28	20	3650
2007-01-17	CANINE	2	84	54	12	15	3066
2007-01-16	CANINE	2	74	59	26	19	3276
2007-01-15	CANINE	2	88	61	13	14	3769
2007-01-14	CANINE	2	14	24	6	7	1115
2007-01-13	CANINE	2	61	78	23	28	4829
2007-01-12	CANINE	2	85	58	19	17	3778
2007-01-11	CANINE	2	76	75	27	23	3939
2007-01-10	CANINE	2	65	50	15	15	3265
2007-01-09	CANINE	2	80	52	19	20	3774
2007-01-08	CANINE	2	69	65	16	14	3085
2007-01-07	CANINE	2	12	19	9	5	1129
2007-01-06	CANINE	2	73	66	18	19	5055
2007-01-05	CANINE	2	112	72	20	13	4132
2007-01-04	CANINE	2	85	69	21	19	4250
2007-01-03	CANINE	2	81	65	23	17	3888
2007-01-02	CANINE	2	93	79	26	22	4240
2007-01-01	CANINE	2	12	15	4	6	453
2006-12-31	CANINE	2	14	25	6	11	916
2006-12-30	CANINE	2	22	81	26	24	4368
2006-12-29	CANINE	2	14	67	20	20	4251
2006-12-28	CANINE	2	16	75	21	22	4471
2006-12-27	CANINE	2	8	73	26	20	3730
2006-12-26	CANINE	2	7	72	17	9	3475
2006-12-25	CANINE	2	0	1	0	0	6
2006-12-24	CANINE	2	2	13	3	2	487
2006-12-23	CANINE	2	6	78	34	27	4169
2006-12-22	CANINE	2	6	67	16	15	4339
2006-12-21	CANINE	2	4	70	21	16	4396
2006-12-20	CANINE	2	7	48	11	19	3608
2006-12-19	CANINE	2	13	57	13	15	4333
2006-12-18	CANINE	2	8	61	12	12	3618
2006-12-17	CANINE	2	1	24	6	10	1188
2006-12-16	CANINE	2	8	58	15	15	4850
2006-12-15	CANINE	2	6	47	15	13	3799
2006-12-14	CANINE	2	5	60	17	14	3939
2006-12-13	CANINE	2	6	56	18	19	3437
2006-12-12	CANINE	2	5	55	18	22	3822
2006-12-11	CANINE	2	5	52	8	19	3003
2006-12-10	CANINE	2	0	18	7	11	1064
2006-12-09	CANINE	2	2	65	26	18	4796
2006-12-08	CANINE	2	9	60	24	19	3889
2006-12-07	CANINE	2	8	67	17	14	3942
2006-12-06	CANINE	2	8	51	26	11	3506
2006-12-05	CANINE	2	2	64	18	12	3766
2006-12-04	CANINE	2	3	62	24	11	3268
2006-12-03	CANINE	2	0	26	8	8	1198
2006-12-02	CANINE	2	7	73	17	16	5082
2006-12-01	CANINE	2	5	55	19	20	3975
2006-11-30	CANINE	2	11	77	14	22	3715
2006-11-29	CANINE	2	9	57	24	20	3314
2006-11-28	CANINE	2	3	69	16	13	3687
2006-11-27	CANINE	2	4	69	25	23	3198
2006-11-26	CANINE	2	1	21	10	12	1003
2006-11-25	CANINE	2	3	79	27	16	3987
2006-11-24	CANINE	2	6	69	16	17	3896
2006-11-23	CANINE	2	0	2	1	0	15
2006-11-22	CANINE	2	17	60	15	17	3901
2006-11-21	CANINE	2	51	52	14	15	4350
2006-11-20	CANINE	2	61	53	17	21	3525
2006-11-19	CANINE	2	14	23	11	5	1185
2006-11-18	CANINE	2	56	72	24	18	5137
2006-11-17	CANINE	2	77	60	18	22	4163
2006-11-16	CANINE	2	72	66	20	13	4018
2006-11-15	CANINE	2	65	59	20	15	3602
2006-11-14	CANINE	2	63	47	15	14	3832
2006-11-13	CANINE	2	67	38	10	11	3265
2006-11-12	CANINE	2	12	19	8	4	1168
2006-11-11	CANINE	2	65	63	22	23	5066
2006-11-10	CANINE	2	82	73	15	17	4641
2006-11-09	CANINE	2	79	54	13	10	3917
2006-11-08	CANINE	2	87	51	20	17	3447
2006-11-07	CANINE	2	78	48	15	11	3914
2006-11-06	CANINE	2	53	66	25	21	3273
2006-11-05	CANINE	2	13	23	7	10	1232
2006-11-04	CANINE	2	56	68	16	18	5133
2006-11-03	CANINE	2	81	55	15	12	4065
2006-11-02	CANINE	2	75	53	18	17	4088
2006-11-01	CANINE	2	75	61	23	14	3608
2006-10-31	CANINE	2	73	47	13	15	3480
2006-10-30	CANINE	2	53	57	16	14	3179
2006-10-29	CANINE	2	5	33	11	8	1142
2006-10-28	CANINE	2	66	53	14	17	4753
2006-10-27	CANINE	2	82	74	28	22	3897
2006-10-26	CANINE	2	48	47	15	7	3744
2006-10-25	CANINE	2	75	65	17	12	3531
2006-10-24	CANINE	2	62	56	19	13	3762
2006-10-23	CANINE	2	76	60	15	12	3276
2006-10-22	CANINE	2	10	23	11	9	1137
2006-10-21	CANINE	2	69	57	18	17	4862
2006-10-20	CANINE	2	81	58	17	10	4186
2006-10-19	CANINE	2	63	55	16	14	4015
2006-10-18	CANINE	2	61	35	13	12	3486
2006-10-17	CANINE	2	68	54	18	13	3955
2006-10-16	CANINE	2	57	55	23	15	3182
2006-10-15	CANINE	2	14	23	10	6	1230
2006-10-14	CANINE	2	64	60	18	23	4812
2006-10-13	CANINE	2	82	43	15	8	4037
2006-10-12	CANINE	2	57	44	9	12	3571
2006-10-11	CANINE	2	59	48	22	17	3555
2006-10-10	CANINE	2	45	40	16	16	3730
2006-10-09	CANINE	2	58	55	20	17	3399
2006-10-08	CANINE	2	14	23	7	4	1110
2006-10-07	CANINE	2	67	60	12	7	4898
2006-10-06	CANINE	2	77	58	16	18	4273
2006-10-05	CANINE	2	71	56	26	16	4204
2006-10-04	CANINE	2	101	51	17	15	3909
2006-10-03	CANINE	2	78	53	19	13	4356
2006-10-02	CANINE	2	70	50	17	15	3555
2006-10-01	CANINE	2	5	10	7	5	1304
2006-09-30	CANINE	2	63	53	19	19	5095
2006-09-29	CANINE	2	78	71	18	12	4275
2006-09-28	CANINE	2	89	55	15	14	3928
2006-09-27	CANINE	2	77	65	19	14	3641
2006-09-26	CANINE	2	65	70	13	18	3870
2006-09-25	CANINE	2	74	52	21	21	3307
2006-09-24	CANINE	2	12	16	6	8	1256
2006-09-23	CANINE	2	55	58	14	21	4972
2006-09-22	CANINE	2	75	58	19	15	4051
2006-09-21	CANINE	2	68	49	16	13	3983
2006-09-20	CANINE	2	71	45	12	11	3481
2006-09-19	CANINE	2	77	59	13	13	4070
2006-09-18	CANINE	2	69	55	9	14	3434
2006-09-17	CANINE	2	12	18	7	2	1203
2006-09-16	CANINE	2	59	56	18	17	5093
2006-09-15	CANINE	2	86	73	15	17	4214
2006-09-14	CANINE	2	63	51	16	16	4048
2006-09-13	CANINE	2	87	69	14	20	3549
2006-09-12	CANINE	2	69	58	16	10	3970
2006-09-11	CANINE	2	66	51	17	14	3347
2006-09-10	CANINE	2	15	19	10	7	1271
2006-09-09	CANINE	2	49	77	19	17	5198
2006-09-08	CANINE	2	73	67	24	23	4371
2006-09-07	CANINE	2	73	62	16	19	4146
2006-09-06	CANINE	2	84	66	13	11	3915
2006-09-05	CANINE	2	71	48	21	22	4251
2006-09-04	CANINE	2	40	35	12	13	2264
2006-09-03	CANINE	2	16	24	8	7	1199
2006-09-02	CANINE	2	67	73	20	18	5086
2006-09-01	CANINE	2	73	60	14	19	4443
2006-08-31	CANINE	2	80	64	19	17	4100
2006-08-30	CANINE	2	71	72	16	14	3498
2006-08-29	CANINE	2	61	56	13	20	4029
2006-08-28	CANINE	2	59	64	15	22	3362
2006-08-27	CANINE	2	13	21	9	12	1303
2006-08-26	CANINE	2	66	81	17	27	4977
2006-08-25	CANINE	2	84	64	24	23	4162
2006-08-24	CANINE	2	79	60	15	22	4117
2006-08-23	CANINE	2	87	64	20	19	3658
2006-08-22	CANINE	2	78	65	12	14	4012
2006-08-21	CANINE	2	60	59	16	13	3446
2006-08-20	CANINE	2	8	26	8	7	1176
2006-08-19	CANINE	2	58	69	16	24	4947
2006-08-18	CANINE	2	72	49	10	12	4361
2006-08-17	CANINE	2	83	57	8	11	4356
2006-08-16	CANINE	2	68	56	15	19	3796
2006-08-15	CANINE	2	89	81	18	22	4591
2006-08-14	CANINE	2	63	53	20	14	3456
2006-08-13	CANINE	2	8	28	8	7	1197
2006-08-12	CANINE	2	63	47	15	14	4984
2006-08-11	CANINE	2	97	54	22	17	4319
2006-08-10	CANINE	2	90	55	15	17	4386
2006-08-09	CANINE	2	80	54	19	24	3906
2006-08-08	CANINE	2	82	58	17	23	4239
2006-08-07	CANINE	2	67	56	19	15	3527
2006-08-06	CANINE	2	15	21	7	4	1264
2006-08-05	CANINE	2	59	64	21	12	5046
2006-08-04	CANINE	2	80	75	21	24	4481
2006-08-03	CANINE	2	75	73	10	15	4675
2006-08-02	CANINE	2	87	69	10	11	4081
2006-08-01	CANINE	2	70	61	22	19	4672
2006-07-31	CANINE	2	63	70	16	13	3615
2006-07-30	CANINE	2	16	28	4	4	1452
2006-07-29	CANINE	2	60	76	26	18	5097
2006-07-28	CANINE	2	90	80	24	17	4402
2007-05-31	FELINE	2	76	21	5	7	1086
2007-05-30	FELINE	2	55	20	6	5	910
2007-05-29	FELINE	2	56	16	7	5	1007
2007-05-28	FELINE	2	35	10	9	6	571
2007-05-27	FELINE	2	11	4	2	2	264
2007-05-26	FELINE	2	43	29	9	9	1211
2007-05-25	FELINE	2	89	15	5	5	1052
2007-05-24	FELINE	2	63	9	8	6	1036
2007-05-23	FELINE	2	78	17	5	3	955
2007-05-22	FELINE	2	77	15	7	8	982
2007-05-21	FELINE	2	48	17	2	7	808
2007-05-20	FELINE	2	12	3	5	2	279
2007-05-19	FELINE	2	59	35	10	8	1345
2007-05-18	FELINE	2	74	32	7	3	930
2007-05-17	FELINE	2	69	21	4	2	1028
2007-05-16	FELINE	2	78	26	11	5	1000
2007-05-15	FELINE	2	69	19	9	5	1066
2007-05-14	FELINE	2	52	16	6	9	852
2007-05-13	FELINE	2	12	4	1	1	258
2007-05-12	FELINE	2	58	28	14	17	1256
2007-05-11	FELINE	2	64	24	2	4	926
2007-05-10	FELINE	2	73	23	5	7	997
2007-05-09	FELINE	2	59	20	10	6	849
2007-05-08	FELINE	2	72	29	4	10	905
2007-05-07	FELINE	2	59	24	16	8	831
2007-05-06	FELINE	2	16	10	5	6	287
2007-05-05	FELINE	2	67	22	13	12	1150
2007-05-04	FELINE	2	71	21	6	8	1027
2007-05-03	FELINE	2	70	27	7	3	977
2007-05-02	FELINE	2	65	15	4	6	878
2007-05-01	FELINE	2	75	27	7	8	974
2007-04-30	FELINE	2	63	23	8	6	803
2007-04-29	FELINE	2	18	6	10	7	270
2007-04-28	FELINE	2	65	24	10	9	1161
2007-04-27	FELINE	2	81	21	8	4	947
2007-04-26	FELINE	2	80	17	5	7	876
2007-04-25	FELINE	2	78	28	4	7	828
2007-04-24	FELINE	2	71	24	8	5	935
2007-04-23	FELINE	2	54	15	9	3	784
2007-04-22	FELINE	2	18	14	4	3	306
2007-04-21	FELINE	2	73	33	15	13	1254
2007-04-20	FELINE	2	98	23	10	7	951
2007-04-19	FELINE	2	61	21	10	8	866
2007-04-18	FELINE	2	59	22	3	4	833
2007-04-17	FELINE	2	65	15	4	6	845
2007-04-16	FELINE	2	35	21	10	10	696
2007-04-15	FELINE	2	19	7	6	5	295
2007-04-14	FELINE	2	65	29	8	6	1144
2007-04-13	FELINE	2	80	22	11	8	934
2007-04-12	FELINE	2	93	32	11	5	1000
2007-04-11	FELINE	2	104	27	15	13	849
2007-04-10	FELINE	2	75	26	7	9	890
2007-04-09	FELINE	2	61	17	12	9	779
2007-04-08	FELINE	2	6	1	0	1	100
2007-04-07	FELINE	2	68	32	13	8	1229
2007-04-06	FELINE	2	83	12	7	7	1082
2007-04-05	FELINE	2	77	36	10	5	983
2007-04-04	FELINE	2	78	21	9	6	882
2007-04-03	FELINE	2	83	19	5	5	1018
2007-04-02	FELINE	2	66	25	12	6	870
2007-04-01	FELINE	2	17	6	2	3	299
2007-03-31	FELINE	2	71	32	5	6	1250
2007-03-30	FELINE	2	77	13	3	2	935
2007-03-29	FELINE	2	67	20	12	10	969
2007-03-28	FELINE	2	83	30	9	7	857
2007-03-27	FELINE	2	85	31	10	8	863
2007-03-26	FELINE	2	72	26	10	6	732
2007-03-25	FELINE	2	16	10	4	6	262
2007-03-24	FELINE	2	91	28	13	10	1199
2007-03-23	FELINE	2	73	27	9	8	929
2007-03-22	FELINE	2	81	31	8	8	964
2007-03-21	FELINE	2	81	26	4	8	759
2007-03-20	FELINE	2	101	28	6	8	884
2007-03-19	FELINE	2	59	30	6	6	699
2007-03-18	FELINE	2	16	11	5	5	257
2007-03-17	FELINE	2	61	27	13	10	1095
2007-03-16	FELINE	2	77	21	9	11	835
2007-03-15	FELINE	2	66	18	6	8	929
2007-03-14	FELINE	2	73	21	15	8	735
2007-03-13	FELINE	2	61	20	9	6	784
2007-03-12	FELINE	2	54	19	6	2	681
2007-03-11	FELINE	2	15	9	2	6	274
2007-03-10	FELINE	2	67	17	11	10	1047
2007-03-09	FELINE	2	64	18	7	6	767
2007-03-08	FELINE	2	85	20	6	5	840
2007-03-07	FELINE	2	55	17	6	4	675
2007-03-06	FELINE	2	66	21	4	6	811
2007-03-05	FELINE	2	43	10	3	5	677
2007-03-04	FELINE	2	11	6	2	2	273
2007-03-03	FELINE	2	71	35	11	10	1139
2007-03-02	FELINE	2	72	17	10	11	827
2007-03-01	FELINE	2	42	16	10	8	806
2007-02-28	Feline	2	66	24	7	6	649
2007-02-27	Feline	2	62	13	8	5	750
2007-02-26	Feline	2	44	18	10	9	632
2007-02-25	Feline	2	13	11	5	1	255
2007-02-24	Feline	2	32	22	12	14	997
2007-02-23	Feline	2	60	24	5	4	794
2007-02-22	Feline	2	67	19	7	7	772
2007-02-21	Feline	2	49	20	5	7	722
2007-02-20	Feline	2	58	17	13	11	719
2007-02-19	Feline	2	74	20	9	4	755
2007-02-18	Feline	2	10	9	3	4	227
2007-02-17	Feline	2	55	22	14	7	967
2007-02-16	Feline	2	65	22	11	11	801
2007-02-15	Feline	2	54	17	6	13	713
2007-02-14	Feline	2	47	12	12	10	560
2007-02-13	Feline	2	56	17	10	4	699
2007-02-12	Feline	2	61	12	8	6	674
2007-02-11	Feline	2	11	8	3	1	282
2007-02-10	Feline	2	52	25	9	6	1161
2007-02-09	Feline	2	69	18	8	6	798
2007-02-08	Feline	2	60	24	10	6	789
2007-02-07	Feline	2	54	17	6	5	646
2007-02-06	Feline	2	54	20	10	12	731
2007-02-05	Feline	2	43	11	7	2	620
2007-02-04	Feline	2	7	6	5	2	239
2007-02-03	Feline	2	46	22	8	8	1158
2007-02-02	Feline	2	70	14	9	5	746
2007-02-01	Feline	2	53	15	3	9	778
2007-01-31	Feline	2	71	22	4	3	710
2007-01-30	Feline	2	55	15	5	4	709
2007-01-29	Feline	2	47	6	5	6	607
2007-01-28	Feline	2	11	4	3	1	268
2007-01-27	Feline	2	57	32	5	8	1040
2007-01-26	Feline	2	60	22	5	6	776
2007-01-25	Feline	2	54	20	10	6	749
2007-01-24	Feline	2	45	17	2	3	677
2007-01-23	Feline	2	53	22	7	5	741
2007-01-22	Feline	2	60	18	6	5	695
2007-01-21	Feline	2	17	20	3	3	250
2007-01-20	Feline	2	42	27	7	8	1094
2007-01-19	Feline	2	62	13	9	8	729
2007-01-18	Feline	2	58	12	5	5	758
2007-01-17	Feline	2	61	16	7	3	627
2007-01-16	Feline	2	42	14	4	5	638
2007-01-15	Feline	2	52	19	10	5	826
2007-01-14	Feline	2	11	8	2	4	259
2007-01-13	Feline	2	62	18	12	4	1088
2007-01-12	Feline	2	69	23	10	8	819
2007-01-11	Feline	2	49	21	9	7	806
2007-01-10	Feline	2	56	15	7	5	699
2007-01-09	Feline	2	56	23	7	7	772
2007-01-08	Feline	2	50	21	7	7	650
2007-01-07	Feline	2	20	9	4	4	234
2007-01-06	Feline	2	52	18	9	6	1153
2007-01-05	Feline	2	68	30	8	9	911
2007-01-04	Feline	2	60	19	7	4	810
2007-01-03	Feline	2	49	11	4	5	734
2007-01-02	Feline	2	46	17	3	0	847
2007-01-01	Feline	2	4	1	0	0	94
2006-12-31	Feline	2	5	1	3	2	190
2006-12-30	Feline	2	9	29	20	9	917
2006-12-29	Feline	2	20	16	6	4	879
2006-12-28	Feline	2	9	17	6	4	906
2006-12-27	Feline	2	7	16	7	6	805
2006-12-26	Feline	2	9	16	10	7	719
2006-12-25	Feline	2	0	0	0	0	0
2006-12-24	Feline	2	0	1	2	1	79
2006-12-23	Feline	2	5	18	13	13	859
2006-12-22	Feline	2	10	17	9	9	859
2006-12-21	Feline	2	5	21	8	1	859
2006-12-20	Feline	2	8	14	3	13	709
2006-12-19	Feline	2	5	16	3	4	763
2006-12-18	Feline	2	8	22	10	10	702
2006-12-17	Feline	2	1	10	3	2	271
2006-12-16	Feline	2	8	27	11	7	963
2006-12-15	Feline	2	10	11	4	3	759
2006-12-14	Feline	2	7	15	5	3	838
2006-12-13	Feline	2	7	15	1	3	646
2006-12-12	Feline	2	4	20	5	10	752
2006-12-11	Feline	2	10	15	7	4	615
2006-12-10	Feline	2	1	8	0	2	213
2006-12-09	Feline	2	7	20	6	11	1018
2006-12-08	Feline	2	5	23	14	4	790
2006-12-07	Feline	2	9	17	6	8	718
2006-12-06	Feline	2	9	15	9	7	697
2006-12-05	Feline	2	8	15	10	9	758
2006-12-04	Feline	2	8	15	10	5	693
2006-12-03	Feline	2	2	4	5	3	249
2006-12-02	Feline	2	1	23	10	13	1038
2006-12-01	Feline	2	5	10	4	4	766
2006-11-30	Feline	2	3	13	9	8	705
2006-11-29	Feline	2	3	16	12	7	691
2006-11-28	Feline	2	2	10	4	4	699
2006-11-27	Feline	2	4	18	3	5	655
2006-11-26	Feline	2	1	5	3	3	227
2006-11-25	Feline	2	4	21	9	10	827
2006-11-24	Feline	2	4	19	4	3	886
2006-11-23	Feline	2	0	0	0	0	0
2006-11-22	Feline	2	14	16	5	7	790
2006-11-21	Feline	2	38	16	7	6	828
2006-11-20	Feline	2	40	21	9	9	696
2006-11-19	Feline	2	10	3	3	4	255
2006-11-18	Feline	2	41	22	7	10	1153
2006-11-17	Feline	2	63	16	5	5	857
2006-11-16	Feline	2	38	12	5	3	804
2006-11-15	Feline	2	53	11	6	8	741
2006-11-14	Feline	2	54	16	8	9	825
2006-11-13	Feline	2	47	14	9	5	721
2006-11-12	Feline	2	12	4	4	2	272
2006-11-11	Feline	2	41	28	11	7	1123
2006-11-10	Feline	2	67	23	6	6	969
2006-11-09	Feline	2	58	15	4	3	837
2006-11-08	Feline	2	58	11	4	9	702
2006-11-07	Feline	2	55	16	8	9	781
2006-11-06	Feline	2	47	17	8	8	635
2006-11-05	Feline	2	10	7	4	5	284
2006-11-04	Feline	2	47	25	10	11	1149
2006-11-03	Feline	2	61	20	9	9	928
2006-11-02	Feline	2	47	18	7	7	895
2006-11-01	Feline	2	43	12	9	3	723
2006-10-31	Feline	2	58	12	8	9	723
2006-10-30	Feline	2	41	16	6	8	737
2006-10-29	Feline	2	19	9	2	2	247
2006-10-28	Feline	2	45	22	7	8	1079
2006-10-27	Feline	2	62	18	10	9	836
2006-10-26	Feline	2	48	16	3	4	847
2006-10-25	Feline	2	48	11	6	1	791
2006-10-24	Feline	2	49	21	4	4	785
2006-10-23	Feline	2	47	7	6	5	699
2006-10-22	Feline	2	7	10	3	3	252
2006-10-21	Feline	2	48	18	6	8	1091
2006-10-20	Feline	2	61	12	6	6	856
2006-10-19	Feline	2	49	20	7	8	855
2006-10-18	Feline	2	45	19	9	6	773
2006-10-17	Feline	2	54	14	6	4	828
2006-10-16	Feline	2	51	9	5	8	686
2006-10-15	Feline	2	12	6	5	3	257
2006-10-14	Feline	2	55	26	6	5	1054
2006-10-13	Feline	2	54	19	4	6	859
2006-10-12	Feline	2	58	14	6	1	853
2006-10-11	Feline	2	48	15	6	6	734
2006-10-10	Feline	2	39	9	4	4	784
2006-10-09	Feline	2	54	13	6	5	783
2006-10-08	Feline	2	10	4	2	1	240
2006-10-07	Feline	2	41	21	8	8	1100
2006-10-06	Feline	2	61	11	4	2	885
2006-10-05	Feline	2	43	14	3	2	900
2006-10-04	Feline	2	44	18	5	11	790
2006-10-03	Feline	2	43	18	5	7	896
2006-10-02	Feline	2	57	23	11	8	803
2006-10-01	Feline	2	11	3	3	4	294
2006-09-30	Feline	2	48	24	15	9	1232
2006-09-29	Feline	2	79	13	5	2	914
2006-09-28	Feline	2	49	13	4	3	858
2006-09-27	Feline	2	49	17	7	5	736
2006-09-26	Feline	2	44	18	4	6	814
2006-09-25	Feline	2	47	18	8	5	746
2006-09-24	Feline	2	9	6	0	3	247
2006-09-23	Feline	2	30	26	5	8	1079
2006-09-22	Feline	2	71	22	9	6	939
2006-09-21	Feline	2	48	6	7	11	830
2006-09-20	Feline	2	40	16	5	7	739
2006-09-19	Feline	2	52	21	6	8	854
2006-09-18	Feline	2	44	12	5	8	722
2006-09-17	Feline	2	8	5	2	2	279
2006-09-16	Feline	2	51	29	13	10	1183
2006-09-15	Feline	2	52	20	7	6	893
2006-09-14	Feline	2	50	13	4	4	848
2006-09-13	Feline	2	47	11	6	5	817
2006-09-12	Feline	2	63	17	18	12	860
2006-09-11	Feline	2	36	12	5	5	703
2006-09-10	Feline	2	8	8	3	2	276
2006-09-09	Feline	2	45	30	9	10	1161
2006-09-08	Feline	2	54	19	13	7	898
2006-09-07	Feline	2	62	15	8	6	872
2006-09-06	Feline	2	56	20	5	2	785
2006-09-05	Feline	2	42	17	6	10	874
2006-09-04	Feline	2	23	12	6	5	488
2006-09-03	Feline	2	4	4	3	2	249
2006-09-02	Feline	2	40	19	4	5	1076
2006-09-01	Feline	2	53	17	7	8	846
2006-08-31	Feline	2	58	18	5	9	844
2006-08-30	Feline	2	50	11	5	5	780
2006-08-29	Feline	2	43	14	4	4	781
2006-08-28	Feline	2	39	12	4	4	663
2006-08-27	Feline	2	7	4	3	5	272
2006-08-26	Feline	2	42	16	7	3	1146
2006-08-25	Feline	2	58	15	7	5	814
2006-08-24	Feline	2	55	15	4	6	861
2006-08-23	Feline	2	67	30	5	6	779
2006-08-22	Feline	2	39	17	7	9	923
2006-08-21	Feline	2	55	13	7	9	701
2006-08-20	Feline	2	9	9	3	2	277
2006-08-19	Feline	2	50	21	10	14	1150
2006-08-18	Feline	2	74	20	8	8	919
2006-08-17	Feline	2	52	20	11	6	923
2006-08-16	Feline	2	54	14	4	8	776
2006-08-15	Feline	2	49	17	10	10	952
2006-08-14	Feline	2	48	14	4	4	736
2006-08-13	Feline	2	8	8	6	7	285
2006-08-12	Feline	2	48	20	2	7	1107
2006-08-11	Feline	2	66	21	4	7	891
2006-08-10	Feline	2	48	20	9	3	890
2006-08-09	Feline	2	52	15	3	5	790
2006-08-08	Feline	2	50	10	8	8	903
2006-08-07	Feline	2	46	11	7	5	787
2006-08-06	Feline	2	8	3	3	10	254
2006-08-05	Feline	2	39	21	6	5	1073
2006-08-04	Feline	2	55	21	8	3	908
2006-08-03	Feline	2	45	16	4	4	954
2006-08-02	Feline	2	37	12	9	9	862
2006-08-01	Feline	2	50	21	9	13	951
2006-07-31	Feline	2	49	13	4	3	772
2006-07-30	Feline	2	10	3	2	4	306
2006-07-29	Feline	2	47	20	5	9	1226
2006-07-28	Feline	2	53	19	7	6	911
2007-05-31	CANINE	3	64	40	21	16	2501
2007-05-30	CANINE	3	59	37	21	11	2252
2007-05-29	CANINE	3	58	46	26	14	2411
2007-05-28	CANINE	3	26	14	12	15	1109
2007-05-27	CANINE	3	9	10	2	12	522
2007-05-26	CANINE	3	36	26	12	17	2659
2007-05-25	CANINE	3	53	49	14	17	2458
2007-05-24	CANINE	3	65	38	14	20	2411
2007-05-23	CANINE	3	57	30	20	18	2216
2007-05-22	CANINE	3	59	29	17	21	2310
2007-05-21	CANINE	3	39	33	15	10	1940
2007-05-20	CANINE	3	8	11	4	10	630
2007-05-19	CANINE	3	45	36	15	22	2598
2007-05-18	CANINE	3	53	37	16	22	2289
2007-05-17	CANINE	3	51	46	28	25	2414
2007-05-16	CANINE	3	52	36	18	16	2254
2007-05-15	CANINE	3	54	42	14	17	2348
2007-05-14	CANINE	3	49	39	27	25	2009
2007-05-13	CANINE	3	9	7	6	8	506
2007-05-12	CANINE	3	44	47	28	25	2564
2007-05-11	CANINE	3	67	28	14	21	2316
2007-05-10	CANINE	3	56	30	20	27	2352
2007-05-09	CANINE	3	49	38	21	21	2137
2007-05-08	CANINE	3	55	28	17	21	2225
2007-05-07	CANINE	3	50	32	14	21	1974
2007-05-06	CANINE	3	16	9	5	5	591
2007-05-05	CANINE	3	34	37	10	22	2506
2007-05-04	CANINE	3	45	36	20	27	2267
2007-05-03	CANINE	3	51	32	21	27	2340
2007-05-02	CANINE	3	67	28	16	19	2084
2007-05-01	CANINE	3	46	34	17	16	2311
2007-04-30	CANINE	3	53	40	19	16	2015
2007-04-29	CANINE	3	6	17	7	8	534
2007-04-28	CANINE	3	44	31	22	18	2440
2007-04-27	CANINE	3	55	42	22	19	2191
2007-04-26	CANINE	3	50	37	14	15	2154
2007-04-25	CANINE	3	47	37	17	16	1964
2007-04-24	CANINE	3	44	34	14	19	2074
2007-04-23	CANINE	3	50	24	15	11	1872
2007-04-22	CANINE	3	8	16	5	3	548
2007-04-21	CANINE	3	48	49	15	22	2433
2007-04-20	CANINE	3	53	36	13	17	2094
2007-04-19	CANINE	3	57	34	20	20	2260
2007-04-18	CANINE	3	64	33	19	18	1983
2007-04-17	CANINE	3	57	37	15	20	1978
2007-04-16	CANINE	3	32	36	15	17	1721
2007-04-15	CANINE	3	11	15	10	7	540
2007-04-14	CANINE	3	34	30	10	21	2385
2007-04-13	CANINE	3	60	36	16	16	2170
2007-04-12	CANINE	3	64	45	21	15	2194
2007-04-11	CANINE	3	40	50	24	35	1943
2007-04-10	CANINE	3	46	27	15	14	2037
2007-04-09	CANINE	3	48	38	17	24	1864
2007-04-08	CANINE	3	3	2	1	4	143
2007-04-07	CANINE	3	49	58	24	31	2362
2007-04-06	CANINE	3	66	50	20	17	2439
2007-04-05	CANINE	3	68	44	14	18	2269
2007-04-04	CANINE	3	50	37	15	25	1994
2007-04-03	CANINE	3	64	35	13	17	2202
2007-04-02	CANINE	3	45	46	9	14	1912
2007-04-01	CANINE	3	13	15	9	10	638
2007-03-31	CANINE	3	40	44	20	21	2465
2007-03-30	CANINE	3	54	42	14	22	2261
2007-03-29	CANINE	3	51	35	17	19	2198
2007-03-28	CANINE	3	55	34	19	18	1923
2007-03-27	CANINE	3	49	51	21	25	2136
2007-03-26	CANINE	3	53	55	30	14	1782
2007-03-25	CANINE	3	14	17	6	11	549
2007-03-24	CANINE	3	46	59	31	34	2512
2007-03-23	CANINE	3	67	49	20	22	2153
2007-03-22	CANINE	3	63	38	18	18	2284
2007-03-21	CANINE	3	54	42	21	14	1897
2007-03-20	CANINE	3	56	48	14	29	2054
2007-03-19	CANINE	3	54	38	19	17	1811
2007-03-18	CANINE	3	8	19	9	10	524
2007-03-17	CANINE	3	47	40	14	20	2244
2007-03-16	CANINE	3	58	35	16	21	2002
2007-03-15	CANINE	3	46	23	9	12	2000
2007-03-14	CANINE	3	56	24	8	13	1822
2007-03-13	CANINE	3	57	38	18	17	1877
2007-03-12	CANINE	3	41	31	11	18	1723
2007-03-11	CANINE	3	6	14	8	4	550
2007-03-10	CANINE	3	28	33	19	15	2284
2007-03-09	CANINE	3	59	31	16	18	2042
2007-03-08	CANINE	3	37	37	14	16	1959
2007-03-07	CANINE	3	41	29	11	17	1690
2007-03-06	CANINE	3	36	22	8	17	1885
2007-03-05	CANINE	3	41	26	9	7	1636
2007-03-04	CANINE	3	9	7	2	5	562
2007-03-03	CANINE	3	47	42	14	18	2301
2007-03-02	CANINE	3	43	32	18	13	1995
2007-03-01	CANINE	3	47	27	13	19	2000
2007-02-28	CANINE	3	47	34	20	14	1691
2007-02-27	CANINE	3	47	34	16	19	1733
2007-02-26	CANINE	3	42	32	8	9	1471
2007-02-25	CANINE	3	10	13	5	9	478
2007-02-24	CANINE	3	43	31	12	11	2188
2007-02-23	CANINE	3	55	24	14	20	1850
2007-02-22	CANINE	3	50	25	8	11	1835
2007-02-21	CANINE	3	38	27	12	14	1629
2007-02-20	CANINE	3	40	32	14	16	1781
2007-02-19	CANINE	3	50	28	17	13	1675
2007-02-18	CANINE	3	11	10	3	8	519
2007-02-17	CANINE	3	26	31	18	14	2156
2007-02-16	CANINE	3	49	33	12	11	1963
2007-02-15	CANINE	3	44	30	19	20	1758
2007-02-14	CANINE	3	37	26	13	13	1340
2007-02-13	CANINE	3	40	30	15	14	1632
2007-02-12	CANINE	3	38	34	14	18	1609
2007-02-11	CANINE	3	4	5	3	2	500
2007-02-10	CANINE	3	39	42	16	21	2212
2007-02-09	CANINE	3	39	31	14	18	1862
2007-02-08	CANINE	3	30	34	8	14	1881
2007-02-07	CANINE	3	43	19	14	10	1571
2007-02-06	CANINE	3	43	37	10	10	1750
2007-02-05	CANINE	3	29	26	7	10	1454
2007-02-04	CANINE	3	9	15	7	9	494
2007-02-03	CANINE	3	30	35	17	20	2217
2007-02-02	CANINE	3	44	43	16	15	1902
2007-02-01	CANINE	3	35	30	22	16	1802
2007-01-31	CANINE	3	40	27	8	11	1581
2007-01-30	CANINE	3	38	30	17	16	1773
2007-01-29	CANINE	3	37	30	11	10	1548
2007-01-28	CANINE	3	12	12	4	8	526
2007-01-27	CANINE	3	37	33	15	16	2183
2007-01-26	CANINE	3	54	27	10	6	1871
2007-01-25	CANINE	3	30	24	19	11	1781
2007-01-24	CANINE	3	49	31	9	13	1475
2007-01-23	CANINE	3	30	26	15	22	1795
2007-01-22	CANINE	3	38	28	14	20	1416
2007-01-21	CANINE	3	7	10	9	6	488
2007-01-20	CANINE	3	32	34	11	17	2242
2007-01-19	CANINE	3	45	43	14	16	1916
2007-01-18	CANINE	3	31	32	12	9	1573
2007-01-17	CANINE	3	37	25	10	16	1497
2007-01-16	CANINE	3	44	23	11	8	1565
2007-01-15	CANINE	3	34	30	14	8	1670
2007-01-14	CANINE	3	7	8	5	15	466
2007-01-13	CANINE	3	40	41	18	20	2147
2007-01-12	CANINE	3	40	31	18	22	1828
2007-01-11	CANINE	3	35	30	19	11	1778
2007-01-10	CANINE	3	46	34	15	15	1574
2007-01-09	CANINE	3	41	28	10	13	1772
2007-01-08	CANINE	3	41	31	11	19	1494
2007-01-07	CANINE	3	9	12	2	9	458
2007-01-06	CANINE	3	39	49	22	29	2325
2007-01-05	CANINE	3	51	35	15	12	1956
2007-01-04	CANINE	3	39	29	5	17	1984
2007-01-03	CANINE	3	51	32	15	22	1854
2007-01-02	CANINE	3	38	35	12	15	1942
2007-01-01	CANINE	3	4	3	2	4	186
[truncated: 1,081 more rows]

## Sheet: note
Data file contains daily case counts and total hospitcal visits by each syndromic componment, age group (0: All ages combined; 1: < 3 yr old; 2: 3 - 7 yr old; 3: 8-12 yr old; 4: >=13 yr old) and species.
